# Supplementary material for: Dimethyl 5-nitro­isophthalate
Source: Acta Crystallogr Sect E Struct Rep Online. 2008 Aug 9;64(Pt 9):o1736. doi: 10.1107/S1600536808024938 (PMC2960638; doi:10.1107/S1600536808024938)
Supplement: Supplementary file 1 [file e-64-o1736-sup1.cif]

##############################################################################
###                                                                        ###
###        Electronic paper (Acta Crystallographica Section E)             ###
###                                                                        ###
##############################################################################
#                                                                            #
# This CIF contains the data in a paper accepted for publication in Acta     #
# Crystallographica Section E. It conforms to the requirements of Notes      #
# for Authors for Section E, and has been peer reviewed under the auspices   #
# of the IUCr Commission on Journals.                                        #
#                                                                            #
# Full details of the Crystallographic Information File format               #
# are given in the paper "The Crystallographic Information File (CIF):       #
# a New Standard Archive File for Crystallography" by S. R. Hall, F. H.      #
# Allen and I. D. Brown [Acta Cryst. (1991), A47, 655-685].                  #
#                                                                            #
# The current version of the core CIF dictionary is obtainable from          #
# ftp://ftp.iucr.org/pub/cif_core.dic. The current version number is 2.4.    #
#                                                                            #
# Software is freely available for graphical display of the structure(s) in  #
# this CIF.  For information consult the CIF home page http://www.iucr.org/  #
# cif/home.html                                                              #
#                                                                            #
# This file may be used for bona fide research purposes within the           #
# scientific community so long as proper attribution is given to the journal # 
# article from which it was obtained.                                        #
#                                                                            #
##############################################################################
                                             
data_I
_audit_creation_method     SHELXL-97
_chemical_name_systematic
;
Dimethyl 5-nitrobenzene-1,3-dicarboxylate
;
_chemical_name_common
;
Dimethyl 5-nitroisophthalate
;
_chemical_formula_moiety     'C10 H9 N O6'
_chemical_formula_sum     'C10 H9 N O6'
_chemical_formula_iupac     'C10 H9 N O6'
_chemical_formula_weight     239.18
_chemical_melting_point     ?
_symmetry_cell_setting     triclinic
_symmetry_space_group_name_H-M     'P -1'
_symmetry_space_group_name_Hall     '-P 1'
loop_
    _symmetry_equiv_pos_as_xyz
    'x, y, z'
    '-x, -y, -z'
_cell_length_a     4.0130(8)
_cell_length_b     10.660(2)
_cell_length_c     12.643(3)
_cell_angle_alpha     106.11(3)
_cell_angle_beta     93.74(3)
_cell_angle_gamma     91.46(3)
_cell_volume     517.97(18)
_cell_formula_units_Z     2
_cell_measurement_reflns_used     25
_cell_measurement_theta_min     8
_cell_measurement_theta_max     12
_cell_measurement_temperature     293(2)
_exptl_crystal_description     'needle'
_exptl_crystal_colour     'Colourless'
_exptl_crystal_size_max     0.40
_exptl_crystal_size_mid     0.05
_exptl_crystal_size_min     0.05
_exptl_crystal_density_diffrn     1.534
_exptl_crystal_density_meas     ?
_exptl_crystal_density_method     'not measured'
_exptl_crystal_F_000     248
_exptl_absorpt_coefficient_mu     0.129
_exptl_absorpt_correction_type     psi-scan
_exptl_absorpt_process_details     '(North <i>et al.</i>,  1968))'
_exptl_absorpt_correction_T_min     0.9500
_exptl_absorpt_correction_T_max     0.9936
_exptl_special_details
;
;
_diffrn_ambient_temperature     293(2)
_diffrn_radiation_type     MoK\a
_diffrn_radiation_wavelength     0.71073
_diffrn_radiation_source     'fine-focus sealed tube'
_diffrn_radiation_monochromator     graphite
_diffrn_measurement_device_type     'Enraf--Nonius CAD-4'
_diffrn_measurement_method     \w/2\q
_diffrn_detector_area_resol_mean     ?
_diffrn_reflns_number     2178
_diffrn_reflns_av_R_equivalents     0.0409
_diffrn_reflns_av_sigmaI/netI     0.0653
_diffrn_reflns_theta_min     1.68
_diffrn_reflns_theta_max     25.33
_diffrn_reflns_theta_full     25.33
_diffrn_measured_fraction_theta_max     0.997
_diffrn_measured_fraction_theta_full     0.997
_diffrn_reflns_limit_h_min     -4
_diffrn_reflns_limit_h_max     4
_diffrn_reflns_limit_k_min     -12
_diffrn_reflns_limit_k_max     12
_diffrn_reflns_limit_l_min     0
_diffrn_reflns_limit_l_max     15
_diffrn_standards_number     3
_diffrn_standards_interval_count     200
_diffrn_standards_interval_time     120
_diffrn_standards_decay_%     0
_refine_special_details
;
;
_reflns_number_total     1885
_reflns_number_gt     1144
_reflns_threshold_expression     I>2\s(I)
_refine_ls_structure_factor_coef     Fsqd
_refine_ls_matrix_type     full
_refine_ls_R_factor_all     0.1106
_refine_ls_R_factor_gt     0.0725
_refine_ls_wR_factor_gt     0.1551
_refine_ls_wR_factor_ref     0.1715
_refine_ls_goodness_of_fit_ref     1.011
_refine_ls_restrained_S_all     1.011
_refine_ls_number_reflns     1885
_refine_ls_number_parameters     154
_refine_ls_number_restraints     0
_refine_ls_hydrogen_treatment     constr
_refine_ls_weighting_scheme     calc
_refine_ls_weighting_details
              'calc w=1/[\s^2^(Fo^2^)+(0.05P)^2^+0.6P] where P=(Fo^2^+2Fc^2^)/3'
_atom_sites_solution_hydrogens     geom
_atom_sites_solution_primary     direct
_atom_sites_solution_secondary     difmap
_refine_ls_shift/su_max     0.000
_refine_ls_shift/su_mean     0.000
_refine_diff_density_max     0.276
_refine_diff_density_min     -0.182
_refine_ls_extinction_method     none
_refine_ls_extinction_coef     ?
loop_
    _atom_type_symbol
    _atom_type_description
    _atom_type_scat_dispersion_real
    _atom_type_scat_dispersion_imag
    _atom_type_scat_source
    'C' 'C' 0.0033 0.0016
                         'International Tables Vol C Tables 4.2.6.8 and 6.1.1.4'
    'H' 'H' 0.0000 0.0000
                         'International Tables Vol C Tables 4.2.6.8 and 6.1.1.4'
    'N' 'N' 0.0061 0.0033
                         'International Tables Vol C Tables 4.2.6.8 and 6.1.1.4'
    'O' 'O' 0.0106 0.0060
                         'International Tables Vol C Tables 4.2.6.8 and 6.1.1.4'
_computing_data_collection     'CAD-4 Software (Enraf--Nonius, 1989)'
_computing_cell_refinement     'CAD-4 Software (Enraf--Nonius, 1989)'
_computing_data_reduction     'XCAD4 (Harms & Wocadlo, 1995)'
_computing_structure_solution     'SHELXS97 (Sheldrick, 2008)'
_computing_structure_refinement     'SHELXL97 (Sheldrick, 2008)'
_computing_molecular_graphics     'SHELXL97 (Sheldrick, 2008)'
_computing_publication_material     'SHELXL97 (Sheldrick, 2008)'
loop_
    _atom_site_type_symbol
    _atom_site_label
    _atom_site_fract_x
    _atom_site_fract_y
    _atom_site_fract_z
    _atom_site_U_iso_or_equiv
    _atom_site_adp_type
    _atom_site_calc_flag
    _atom_site_refinement_flags
    _atom_site_occupancy
    _atom_site_disorder_assembly
    _atom_site_disorder_group
    N N 0.5209(9) 0.7040(3) 0.8012(3) 0.0572(8) Uani d . 1 . .
    O O1 0.7307(7) 0.1642(2) 0.5059(2) 0.0642(8) Uani d . 1 . .
    C C1 0.8443(12) 0.0907(4) 0.4027(3) 0.0717(13) Uani d . 1 . .
    H H1A 0.8215 -0.0010 0.3965 0.108 Uiso calc R 1 . .
    H H1B 1.0748 0.1145 0.3992 0.108 Uiso calc R 1 . .
    H H1C 0.7126 0.1094 0.3431 0.108 Uiso calc R 1 . .
    O O2 0.8638(9) 0.3487(3) 0.4668(2) 0.0825(10) Uani d . 1 . .
    C C2 0.7532(9) 0.2943(3) 0.5284(3) 0.0480(9) Uani d . 1 . .
    O O3 0.2103(7) 0.1601(2) 0.8322(2) 0.0608(8) Uani d . 1 . .
    C C3 0.0691(12) 0.0824(4) 0.8961(4) 0.0703(12) Uani d . 1 . .
    H H3A 0.0833 -0.0086 0.8583 0.105 Uiso calc R 1 . .
    H H3B -0.1610 0.1022 0.9054 0.105 Uiso calc R 1 . .
    H H3C 0.1906 0.1016 0.9671 0.105 Uiso calc R 1 . .
    O O4 0.1018(8) 0.3426(3) 0.9595(2) 0.0739(9) Uani d . 1 . .
    C C4 0.2108(9) 0.2883(3) 0.8735(3) 0.0482(9) Uani d . 1 . .
    C C5 0.3639(8) 0.3588(3) 0.8013(3) 0.0424(8) Uani d . 1 . .
    O O5 0.3683(10) 0.7593(3) 0.8783(3) 0.0957(12) Uani d . 1 . .
    C C6 0.3703(9) 0.4947(3) 0.8341(3) 0.0465(9) Uani d . 1 . .
    H H6A 0.2839 0.5401 0.8996 0.056 Uiso calc R 1 . .
    O O6 0.6840(9) 0.7614(3) 0.7524(3) 0.0910(11) Uani d . 1 . .
    C C7 0.5090(8) 0.5598(3) 0.7663(3) 0.0445(8) Uani d . 1 . .
    C C8 0.6352(8) 0.4972(3) 0.6687(3) 0.0457(8) Uani d . 1 . .
    H H8A 0.7276 0.5447 0.6254 0.055 Uiso calc R 1 . .
    C C9 0.6236(9) 0.3612(3) 0.6351(3) 0.0448(8) Uani d . 1 . .
    C C10 0.4871(8) 0.2942(3) 0.7022(3) 0.0450(8) Uani d . 1 . .
    H H10A 0.4781 0.2033 0.6802 0.054 Uiso calc R 1 . .
loop_
    _atom_site_aniso_label
    _atom_site_aniso_U_11
    _atom_site_aniso_U_22
    _atom_site_aniso_U_33
    _atom_site_aniso_U_12
    _atom_site_aniso_U_13
    _atom_site_aniso_U_23
    N 0.065(2) 0.0474(18) 0.061(2) 0.0053(16) 0.0112(17) 0.0155(16)
    O1 0.091(2) 0.0508(15) 0.0511(15) 0.0022(14) 0.0238(14) 0.0100(12)
    C1 0.099(4) 0.062(2) 0.054(2) 0.013(2) 0.027(2) 0.009(2)
    O2 0.124(3) 0.0604(17) 0.0677(19) -0.0108(17) 0.0448(18) 0.0181(15)
    C2 0.049(2) 0.0464(19) 0.050(2) -0.0043(16) 0.0047(17) 0.0156(17)
    O3 0.085(2) 0.0465(14) 0.0549(16) 0.0031(13) 0.0257(14) 0.0166(12)
    C3 0.089(3) 0.057(2) 0.072(3) -0.002(2) 0.027(2) 0.025(2)
    O4 0.105(2) 0.0593(17) 0.0644(18) 0.0145(16) 0.0411(17) 0.0209(14)
    C4 0.049(2) 0.049(2) 0.048(2) 0.0061(16) 0.0103(17) 0.0131(17)
    C5 0.0417(19) 0.0443(18) 0.0420(19) 0.0034(15) 0.0021(15) 0.0139(15)
    O5 0.134(3) 0.0523(17) 0.107(3) 0.0219(18) 0.057(2) 0.0198(17)
    C6 0.050(2) 0.0473(19) 0.0437(19) 0.0042(16) 0.0029(16) 0.0145(16)
    O6 0.131(3) 0.0527(17) 0.089(2) -0.0210(18) 0.036(2) 0.0148(16)
    C7 0.0388(19) 0.0405(17) 0.054(2) 0.0001(15) -0.0011(16) 0.0137(16)
    C8 0.045(2) 0.0507(19) 0.0432(19) -0.0005(16) 0.0012(16) 0.0174(16)
    C9 0.047(2) 0.0464(19) 0.0412(18) 0.0013(16) 0.0028(16) 0.0127(15)
    C10 0.044(2) 0.0449(18) 0.046(2) -0.0032(15) 0.0042(16) 0.0130(16)
_geom_special_details
;
;
loop_
    _geom_bond_atom_site_label_1
    _geom_bond_atom_site_label_2
    _geom_bond_site_symmetry_2
    _geom_bond_distance
    _geom_bond_publ_flag
    N O6 . 1.194(4) ?
    N O5 . 1.204(4) ?
    N C7 . 1.475(4) ?
    O1 C2 . 1.336(4) ?
    O1 C1 . 1.433(4) ?
    C1 H1A . 0.9600 ?
    C1 H1B . 0.9600 ?
    C1 H1C . 0.9600 ?
    O2 C2 . 1.193(4) ?
    C2 C9 . 1.475(5) ?
    O3 C4 . 1.320(4) ?
    O3 C3 . 1.438(4) ?
    C3 H3A . 0.9600 ?
    C3 H3B . 0.9600 ?
    C3 H3C . 0.9600 ?
    O4 C4 . 1.198(4) ?
    C4 C5 . 1.485(5) ?
    C5 C10 . 1.381(4) ?
    C5 C6 . 1.391(5) ?
    C6 C7 . 1.378(5) ?
    C6 H6A . 0.9300 ?
    C7 C8 . 1.366(5) ?
    C8 C9 . 1.392(5) ?
    C8 H8A . 0.9300 ?
    C9 C10 . 1.381(5) ?
    C10 H10A . 0.9300 ?
loop_
    _geom_angle_atom_site_label_1
    _geom_angle_atom_site_label_2
    _geom_angle_atom_site_label_3
    _geom_angle_site_symmetry_1
    _geom_angle_site_symmetry_3
    _geom_angle
    _geom_angle_publ_flag
    O6 N O5 . . 122.5(3) ?
    O6 N C7 . . 118.6(3) ?
    O5 N C7 . . 118.9(3) ?
    C2 O1 C1 . . 116.9(3) ?
    O1 C1 H1A . . 109.5 ?
    O1 C1 H1B . . 109.5 ?
    H1A C1 H1B . . 109.5 ?
    O1 C1 H1C . . 109.5 ?
    H1A C1 H1C . . 109.5 ?
    H1B C1 H1C . . 109.5 ?
    O2 C2 O1 . . 122.5(3) ?
    O2 C2 C9 . . 124.5(3) ?
    O1 C2 C9 . . 112.9(3) ?
    C4 O3 C3 . . 116.9(3) ?
    O3 C3 H3A . . 109.5 ?
    O3 C3 H3B . . 109.5 ?
    H3A C3 H3B . . 109.5 ?
    O3 C3 H3C . . 109.5 ?
    H3A C3 H3C . . 109.5 ?
    H3B C3 H3C . . 109.5 ?
    O4 C4 O3 . . 124.3(3) ?
    O4 C4 C5 . . 123.3(3) ?
    O3 C4 C5 . . 112.4(3) ?
    C10 C5 C6 . . 119.7(3) ?
    C10 C5 C4 . . 122.3(3) ?
    C6 C5 C4 . . 117.9(3) ?
    C7 C6 C5 . . 117.8(3) ?
    C7 C6 H6A . . 121.1 ?
    C5 C6 H6A . . 121.1 ?
    C8 C7 C6 . . 123.1(3) ?
    C8 C7 N . . 118.7(3) ?
    C6 C7 N . . 118.2(3) ?
    C7 C8 C9 . . 119.0(3) ?
    C7 C8 H8A . . 120.5 ?
    C9 C8 H8A . . 120.5 ?
    C10 C9 C8 . . 118.7(3) ?
    C10 C9 C2 . . 122.6(3) ?
    C8 C9 C2 . . 118.7(3) ?
    C5 C10 C9 . . 121.6(3) ?
    C5 C10 H10A . . 119.2 ?
    C9 C10 H10A . . 119.2 ?
loop_
    _geom_torsion_atom_site_label_1
    _geom_torsion_atom_site_label_2
    _geom_torsion_atom_site_label_3
    _geom_torsion_atom_site_label_4
    _geom_torsion_site_symmetry_1
    _geom_torsion_site_symmetry_2
    _geom_torsion_site_symmetry_3
    _geom_torsion_site_symmetry_4
    _geom_torsion
    _geom_torsion_publ_flag
    C1 O1 C2 O2 . . . . -0.4(6) ?
    C1 O1 C2 C9 . . . . 178.7(3) ?
    C3 O3 C4 O4 . . . . -0.1(6) ?
    C3 O3 C4 C5 . . . . 179.7(3) ?
    O4 C4 C5 C10 . . . . -179.8(4) ?
    O3 C4 C5 C10 . . . . 0.4(5) ?
    O4 C4 C5 C6 . . . . -2.1(5) ?
    O3 C4 C5 C6 . . . . 178.1(3) ?
    C10 C5 C6 C7 . . . . -1.5(5) ?
    C4 C5 C6 C7 . . . . -179.3(3) ?
    C5 C6 C7 C8 . . . . 0.8(5) ?
    C5 C6 C7 N . . . . -179.2(3) ?
    O6 N C7 C8 . . . . -11.2(5) ?
    O5 N C7 C8 . . . . 169.4(4) ?
    O6 N C7 C6 . . . . 168.8(4) ?
    O5 N C7 C6 . . . . -10.6(5) ?
    C6 C7 C8 C9 . . . . 0.2(5) ?
    N C7 C8 C9 . . . . -179.7(3) ?
    C7 C8 C9 C10 . . . . -0.6(5) ?
    C7 C8 C9 C2 . . . . 178.6(3) ?
    O2 C2 C9 C10 . . . . 177.7(4) ?
    O1 C2 C9 C10 . . . . -1.4(5) ?
    O2 C2 C9 C8 . . . . -1.4(6) ?
    O1 C2 C9 C8 . . . . 179.5(3) ?
    C6 C5 C10 C9 . . . . 1.2(5) ?
    C4 C5 C10 C9 . . . . 178.9(3) ?
    C8 C9 C10 C5 . . . . -0.1(5) ?
    C2 C9 C10 C5 . . . . -179.3(3) ?
data_global
_journal_date_recd_electronic     2008-07-09
_journal_date_accepted     2008-08-03
_journal_name_full     'Acta Crystallographica, Section E'
_journal_year     2008
_journal_volume     64
_journal_issue      9
_journal_page_first     o1736
_journal_page_last     o1736
_journal_paper_category     QO
_journal_coeditor_code     CS2086
_publ_contact_author_name     'Biao Huang'
_publ_contact_author_address
;
Jiangsu Institute of Nuclear Medicine
Wuxi 214063
People's Republic of China
;
_publ_contact_author_email     xiemh0704@sina.com
_publ_contact_author_fax     '086 510 85513113'
_publ_contact_author_phone     '086 510 85508875'
_publ_section_title
;
Dimethyl 5-nitroisophthalate
;
loop_
    _publ_author_name
    _publ_author_address
    'Min-Hao Xie'
;
Jiangsu Institute of Nuclear Medicine
Wuxi 214063
People's Republic of China
;
    'Pei Zou'
;
Jiangsu Institute of Nuclear Medicine
Wuxi 214063
People's Republic of China
;
    'Yong-Jun He'
;
Jiangsu Institute of Nuclear Medicine
Wuxi 214063
People's Republic of China
;
    'Ya-Ling Liu'
;
Jiangsu Institute of Nuclear Medicine
Wuxi 214063
People's Republic of China
;
    'Biao Huang*'
;
Jiangsu Institute of Nuclear Medicine
Wuxi 214063
People's Republic of China
;
