# Supplementary material for: Dimethyl 5-nitro­isophthalate
Source: Acta Crystallogr Sect E Struct Rep Online. 2008 Aug 9;64(Pt 9):o1736. doi: 10.1107/S1600536808024938 (PMC2960638; doi:10.1107/S1600536808024938)
Supplement: Supplementary file 2 [file e-64-o1736-Isup2.hkl]

# 
# h,k,l, Fc-squared, Fo-squared, sigma(Fo-squared) and status flag 
# 
data_I
_shelx_title ' X in P-1' 
_shelx_refln_list_code          4 
_shelx_F_calc_maximum      112.84 
_exptl_crystal_F_000       248.00 
_reflns_d_resolution_high  0.8306 
 
loop_ 
 _symmetry_equiv_pos_as_xyz 
 'x, y, z' 
 '-x, -y, -z' 
 
_cell_length_a     4.0130 
_cell_length_b    10.6600 
_cell_length_c    12.6430 
_cell_angle_alpha 106.110 
_cell_angle_beta   93.740 
_cell_angle_gamma  91.460 
 
_shelx_F_squared_multiplier     1.000 
 
loop_ 
 _refln_index_h 
 _refln_index_k 
 _refln_index_l 
 _refln_F_squared_calc 
 _refln_F_squared_meas 
 _refln_F_squared_sigma 
 _refln_observed_status 
   1   0   0      880.97      863.76      6.71 o 
   2   0   0      101.11       97.19      3.26 o 
   3   0   0        8.71        7.24      1.50 o 
   4   0   0        0.01        1.64      1.28 o 
  -4   1   0        0.68        0.24      1.67 o 
  -3   1   0        0.01        0.44      1.25 o 
  -2   1   0       13.95       12.30      1.42 o 
  -1   1   0     1366.08     1400.95      8.56 o 
   0   1   0     1159.22     1343.52     39.32 o 
   1   1   0     1172.86     1176.30      8.16 o 
   2   1   0      158.22      151.42      4.33 o 
   3   1   0       24.20       23.68      2.53 o 
   4   1   0       14.09       15.24      3.16 o 
  -4   2   0       17.87       13.75      2.40 o 
  -3   2   0       15.06       11.49      1.55 o 
  -2   2   0      144.73      153.68      4.01 o 
  -1   2   0       66.74       50.95      1.87 o 
   0   2   0     2269.42     2407.15     42.85 o 
   1   2   0      153.44      147.73      3.15 o 
   2   2   0       17.03       17.92      1.68 o 
   3   2   0       27.74       30.60      2.88 o 
   4   2   0       21.36       27.69      3.35 o 
  -4   3   0        5.71        6.19      1.39 o 
  -3   3   0       11.50       11.99      2.06 o 
  -2   3   0       79.86       82.23      3.30 o 
  -1   3   0       16.42       14.77      1.22 o 
   0   3   0      110.14      113.38      1.92 o 
   1   3   0      205.70      193.46      3.81 o 
   2   3   0      122.82      143.75      4.43 o 
   3   3   0       33.64       35.16      3.24 o 
   4   3   0        0.70        1.07      1.56 o 
  -4   4   0        5.07        3.50      1.96 o 
  -3   4   0       19.74       19.83      2.23 o 
  -2   4   0        0.05        0.46      1.16 o 
  -1   4   0      725.14      588.37      6.98 o 
   0   4   0        0.08        0.49      0.37 o 
   1   4   0      518.31      484.41      6.45 o 
   2   4   0        8.54        8.51      1.50 o 
   3   4   0        0.53        2.24      1.11 o 
   4   4   0        1.34        4.97      1.77 o 
  -4   5   0        1.01        1.74      1.72 o 
  -3   5   0        4.83        2.53      1.93 o 
  -2   5   0       19.14       20.07      1.82 o 
  -1   5   0        8.98        8.23      1.00 o 
   0   5   0      646.53      581.78     13.78 o 
   1   5   0        2.84        3.04      0.62 o 
   2   5   0        1.04        4.50      1.15 o 
   3   5   0        8.20       12.44      2.37 o 
   4   5   0        1.15        3.69      1.98 o 
  -4   6   0        0.10        1.83      1.83 o 
  -3   6   0        0.83        2.11      1.48 o 
  -2   6   0       22.25       22.10      2.12 o 
  -1   6   0        0.01        0.39      0.58 o 
   0   6   0      194.01      223.50      8.32 o 
   1   6   0        4.70        5.38      1.10 o 
   2   6   0       18.89       23.17      2.35 o 
   3   6   0       15.93       20.08      3.27 o 
   4   6   0       18.82       15.42      3.96 o 
  -4   7   0       43.30       38.77      3.87 o 
  -3   7   0       40.68       42.67      3.83 o 
  -2   7   0        0.06        0.45      1.31 o 
  -1   7   0        8.20        6.13      1.11 o 
   0   7   0       34.46       25.14      1.90 o 
   1   7   0       13.98        9.51      1.48 o 
   2   7   0        1.34        1.72      1.56 o 
   3   7   0       92.30      109.04      6.00 o 
  -3   8   0       43.00       36.38      3.91 o 
  -2   8   0        3.35        2.34      1.44 o 
  -1   8   0        2.74        2.93      1.11 o 
   0   8   0        7.88        6.57      0.88 o 
   1   8   0        9.53        9.16      1.34 o 
   2   8   0       31.97       31.04      2.93 o 
   3   8   0       33.15       31.44      3.69 o 
  -3   9   0        4.78        3.87      1.49 o 
  -2   9   0       31.82       25.23      2.73 o 
  -1   9   0       12.11        9.48      1.48 o 
   0   9   0       14.70       12.12      1.00 o 
   1   9   0        1.67        1.75      1.29 o 
   2   9   0       15.88       15.17      2.00 o 
   3   9   0        1.77        0.00      1.57 o 
  -2  10   0        1.49        0.00      1.61 o 
  -1  10   0        1.19        1.38      1.10 o 
   0  10   0        7.79        6.54      1.13 o 
   1  10   0        3.52        1.57      1.10 o 
   2  10   0        6.05        7.78      1.63 o 
  -2  11   0        3.10        1.53      1.57 o 
  -1  11   0        1.60        2.75      1.10 o 
   0  11   0        7.76        5.09      0.95 o 
   1  11   0        4.02        2.14      1.14 o 
  -1  12   0        3.44        2.10      1.32 o 
   0  12   0        6.11        8.23      1.68 o 
  -1 -12   1        0.83        1.04      1.04 o 
   0 -12   1        0.13        0.65      0.65 o 
   1 -12   1        8.26        7.01      1.45 o 
  -2 -11   1        1.61        1.13      1.45 o 
  -1 -11   1        5.21        3.00      1.35 o 
   0 -11   1       12.47       11.79      2.00 o 
   1 -11   1       13.27        7.75      1.51 o 
   2 -11   1        0.79        0.73      1.35 o 
  -2 -10   1        0.21        0.39      1.28 o 
  -1 -10   1        6.05        4.32      1.35 o 
   0 -10   1       35.86       27.86      1.54 o 
   1 -10   1       63.52       40.56      2.86 o 
   2 -10   1        2.36        3.83      1.37 o 
   3 -10   1        0.71        0.41      1.26 o 
  -3  -9   1        3.40        5.22      1.39 o 
  -2  -9   1        0.05        1.49      1.23 o 
  -1  -9   1       11.86        9.86      1.57 o 
   0  -9   1        3.76        7.74      1.05 o 
   1  -9   1        3.47        4.22      1.27 o 
   2  -9   1        5.19        4.13      1.58 o 
   3  -9   1        7.84        8.05      2.10 o 
  -3  -8   1       47.92       48.73      4.06 o 
  -2  -8   1       23.67       25.55      2.69 o 
  -1  -8   1        6.84        6.80      1.20 o 
   0  -8   1        9.57       10.94      0.93 o 
   1  -8   1        6.72        7.01      1.12 o 
   2  -8   1        7.60       10.31      2.61 o 
   3  -8   1        0.01        0.42      1.68 o 
  -3  -7   1        0.16        0.00      2.28 o 
  -2  -7   1       27.15       36.12      2.93 o 
  -1  -7   1       85.22       76.13      3.24 o 
   0  -7   1      122.05      121.94      4.18 o 
   1  -7   1       82.21       83.17      3.33 o 
   2  -7   1       17.57       15.39      2.40 o 
   3  -7   1       36.35       47.79      3.58 o 
   4  -7   1        0.25        0.24      1.97 o 
  -4  -6   1        0.24        0.48      2.14 o 
  -3  -6   1       18.49       22.48      2.72 o 
  -2  -6   1        8.45       13.94      1.80 o 
  -1  -6   1       26.74       24.02      1.97 o 
   0  -6   1      105.00       92.52      2.49 o 
   1  -6   1      142.93      129.64      3.99 o 
   2  -6   1        9.91       11.55      1.76 o 
   3  -6   1        0.35        0.00      1.68 o 
   4  -6   1        1.20        0.90      1.29 o 
  -4  -5   1        0.03        0.98      1.74 o 
  -3  -5   1        4.13        2.54      1.81 o 
  -2  -5   1        6.48       11.13      1.44 o 
  -1  -5   1       79.79       63.05      2.59 o 
   0  -5   1      817.66      909.89     15.57 o 
   1  -5   1     1404.05     1351.51      1.20 o 
   2  -5   1       33.30       38.42      2.49 o 
   3  -5   1        0.82        1.96      1.14 o 
   4  -5   1        0.05        0.59      1.42 o 
  -4  -4   1        1.09        2.95      1.70 o 
  -3  -4   1        6.13        0.56      1.40 o 
  -2  -4   1      153.12      139.65      4.61 o 
  -1  -4   1        0.35        0.43      0.83 o 
   0  -4   1        3.22        3.05      0.50 o 
   1  -4   1        2.14        1.38      0.82 o 
   2  -4   1        3.41        5.80      1.42 o 
   3  -4   1       10.61       10.08      1.86 o 
   4  -4   1        8.38        5.52      1.94 o 
  -4  -3   1        3.32        1.97      1.72 o 
  -3  -3   1      155.73      158.81      5.91 o 
  -2  -3   1       14.41       17.18      1.61 o 
  -1  -3   1        1.37        4.75      0.86 o 
   0  -3   1      177.13      209.66     10.16 o 
   1  -3   1      262.47      248.39      4.32 o 
   2  -3   1        9.45       11.05      1.37 o 
   3  -3   1        0.02        0.25      1.05 o 
   4  -3   1       22.29       18.67      2.49 o 
  -4  -2   1       13.39       17.84      2.48 o 
  -3  -2   1      100.97      121.34      5.06 o 
  -2  -2   1        1.33        2.12      1.11 o 
  -1  -2   1        3.13        1.93      0.82 o 
   0  -2   1        4.15        4.51      0.51 o 
   1  -2   1       76.02       77.26      2.09 o 
   2  -2   1       31.13       31.59      1.85 o 
   3  -2   1        8.51        6.01      1.74 o 
   4  -2   1        0.69        0.90      1.79 o 
  -4  -1   1        1.81        3.46      1.85 o 
  -3  -1   1       15.12       12.74      1.86 o 
  -2  -1   1       90.66       98.22      3.43 o 
  -1  -1   1     3734.83     3582.76     61.47 o 
   0  -1   1       37.52       46.27      0.86 o 
   1  -1   1     1923.21     1967.54     10.43 o 
   2  -1   1      401.26      396.26      7.05 o 
   3  -1   1        0.75        1.23      1.31 o 
   4  -1   1        0.35        0.25      1.88 o 
  -4   0   1        0.00        0.76      1.86 o 
  -3   0   1        0.13        0.88      1.31 o 
  -2   0   1        0.23        1.28      0.86 o 
  -1   0   1      310.24      265.79      3.56 o 
   0   0   1        4.28        7.02      0.40 o 
   1   0   1      599.30      597.68      5.96 o 
   2   0   1      383.89      375.30      6.55 o 
   3   0   1        0.94        2.30      1.23 o 
   4   0   1        2.44        1.16      1.88 o 
  -4   1   1        0.65        0.00      2.01 o 
  -3   1   1        9.45        9.18      1.95 o 
  -2   1   1       53.31       50.95      3.15 o 
  -1   1   1     2375.43     1979.18     46.57 o 
   0   1   1       23.10       22.81     13.91 o 
   1   1   1      463.66      498.32      5.54 o 
   2   1   1      108.22      126.25      4.03 o 
   3   1   1        7.56        7.33      1.71 o 
   4   1   1        0.74        2.37      2.37 o 
  -4   2   1       15.71       12.98      1.83 o 
  -3   2   1       92.02      124.81      5.06 o 
  -2   2   1        1.23        1.00      1.17 o 
  -1   2   1       41.74       38.94      1.76 o 
   0   2   1       54.93       55.25      1.37 o 
   1   2   1       90.10       90.81      2.67 o 
   2   2   1        1.05        2.54      1.88 o 
   3   2   1        0.03        1.49      1.49 o 
   4   2   1       27.39       24.45      3.32 o 
  -4   3   1       11.05        7.49      2.44 o 
  -3   3   1      150.31      148.67      6.57 o 
  -2   3   1        6.66        3.85      1.91 o 
  -1   3   1       49.21       56.55      2.31 o 
   0   3   1      231.41      279.57     21.12 o 
   1   3   1      102.36       77.11      0.72 o 
   2   3   1        7.36       17.32      1.86 o 
   3   3   1       18.82       17.98      2.13 o 
   4   3   1       11.07       13.09      2.09 o 
  -4   4   1        0.60        1.95      1.82 o 
  -3   4   1        7.46        8.70      2.00 o 
  -2   4   1      107.43      118.02      4.10 o 
  -1   4   1       57.58       45.10      2.16 o 
   0   4   1      489.64      494.30     48.96 o 
   1   4   1      879.72      807.19      8.80 o 
   2   4   1       24.93       24.43      1.21 o 
   3   4   1        2.00        2.77      1.51 o 
   4   4   1        0.01        0.56      1.72 o 
  -4   5   1        0.00        1.70      1.70 o 
  -3   5   1        7.34        9.40      2.38 o 
  -2   5   1       11.33       12.92      1.91 o 
  -1   5   1       31.22       23.41      1.78 o 
   0   5   1      818.47      804.87     17.16 o 
   1   5   1      536.36      466.19      1.00 o 
   2   5   1        1.55        2.05      1.17 o 
   3   5   1        0.55        3.19      1.69 o 
   4   5   1        2.77        4.29      2.03 o 
  -4   6   1        0.12        2.31      1.47 o 
  -3   6   1        8.44        9.77      2.52 o 
  -2   6   1       35.95       35.62      2.64 o 
  -1   6   1       68.91       63.00      2.91 o 
   0   6   1       36.90       30.00      1.29 o 
   1   6   1       32.65       29.94      2.17 o 
   2   6   1       28.51       22.06      1.37 o 
   3   6   1       21.76       30.80      3.49 o 
   4   6   1        4.43        3.46      2.63 o 
  -4   7   1        0.01        0.26      2.34 o 
  -3   7   1        0.47        2.32      2.32 o 
  -2   7   1       37.24       39.94      3.03 o 
  -1   7   1       28.57       24.39      2.04 o 
   0   7   1       43.97       49.34      1.72 o 
   1   7   1       26.31       22.77      2.03 o 
   2   7   1       11.66       12.19      2.57 o 
   3   7   1        1.27        2.54      3.05 o 
  -3   8   1       53.88       57.71      4.63 o 
  -2   8   1       44.59       45.90      3.27 o 
  -1   8   1        3.44        3.04      1.16 o 
   0   8   1       28.40       27.22      1.49 o 
   1   8   1       12.36        9.28      1.55 o 
   2   8   1        8.91        8.19      1.94 o 
   3   8   1        3.92        7.97      2.53 o 
  -3   9   1        2.80        1.66      2.16 o 
  -2   9   1        0.13        1.99      1.45 o 
  -1   9   1        2.25        3.83      1.11 o 
   0   9   1        7.62        5.10      0.90 o 
   1   9   1       23.28       16.56      1.74 o 
   2   9   1        1.14        1.24      1.45 o 
  -2  10   1        0.87        3.55      1.32 o 
  -1  10   1        1.25        1.37      0.87 o 
   0  10   1       55.30       45.95      2.05 o 
   1  10   1       36.03       25.49      2.27 o 
   2  10   1        0.00        0.63      1.29 o 
  -2  11   1        2.45        2.30      1.33 o 
  -1  11   1       12.00        9.24      1.60 o 
   0  11   1        0.04        0.28      0.71 o 
   1  11   1        0.74        0.00      1.08 o 
   0  12   1        2.00        2.96      1.10 o 
  -1 -12   2        5.25        5.06      1.30 o 
   0 -12   2        0.25        1.11      0.77 o 
   1 -12   2        0.40        1.32      1.10 o 
  -2 -11   2        0.51        1.80      1.04 o 
  -1 -11   2        0.01        0.00      1.03 o 
   0 -11   2       18.78       14.87      1.40 o 
   1 -11   2        8.85        5.34      1.18 o 
   2 -11   2        0.02        0.38      1.15 o 
  -2 -10   2       17.99       14.57      1.33 o 
  -1 -10   2        0.00        0.24      2.09 o 
   0 -10   2        4.07        2.36      0.83 o 
   1 -10   2        3.79        0.15      1.14 o 
   2 -10   2        7.40        6.08      1.83 o 
   3 -10   2        1.54        1.74      1.74 o 
  -3  -9   2        0.22        0.00      1.67 o 
  -2  -9   2        0.03        0.59      1.69 o 
  -1  -9   2      147.98      130.91      4.86 o 
   0  -9   2       10.17       14.58      1.82 o 
   1  -9   2        9.81        8.88      1.48 o 
   2  -9   2        2.74        5.00      1.89 o 
   3  -9   2        2.31        4.07      1.68 o 
  -3  -8   2      103.17       87.02      2.46 o 
  -2  -8   2      357.86      382.60      9.28 o 
  -1  -8   2        0.01        0.13      0.87 o 
   0  -8   2        0.52        2.24      0.65 o 
   1  -8   2        1.17        1.85      0.79 o 
   2  -8   2        0.39        1.94      1.76 o 
   3  -8   2        0.16        2.33      1.63 o 
  -3  -7   2      132.40      137.54      6.52 o 
  -2  -7   2      202.25      200.05      6.44 o 
  -1  -7   2        0.82        0.91      1.00 o 
   0  -7   2       67.15       55.57     40.40 o 
   1  -7   2       30.25       31.17      2.11 o 
   2  -7   2       16.40       14.83      2.33 o 
   3  -7   2        0.33        2.22      1.64 o 
   4  -7   2        8.23        8.55      2.10 o 
  -4  -6   2        4.49        1.54      2.80 o 
  -3  -6   2        0.91        0.22      1.67 o 
  -2  -6   2       26.27       22.83      2.38 o 
  -1  -6   2        9.97       13.26      1.52 o 
   0  -6   2      169.17      145.76     58.65 o 
   1  -6   2      287.43      268.87      5.77 o 
   2  -6   2       50.47       53.33      3.22 o 
   3  -6   2        0.43        0.55      1.53 o 
   4  -6   2        0.12        1.66      1.79 o 
  -4  -5   2        1.14        2.05      2.03 o 
  -3  -5   2        1.10        1.24      1.82 o 
  -2  -5   2        0.85        2.65      0.82 o 
  -1  -5   2      166.34      177.27      4.50 o 
   0  -5   2      284.83      319.09      3.68 o 
   1  -5   2      144.25      119.07      3.65 o 
   2  -5   2       26.65       42.32      2.76 o 
   3  -5   2        7.26        0.80      1.10 o 
   4  -5   2        0.00        1.11      1.11 o 
  -4  -4   2        0.92        1.04      1.74 o 
  -3  -4   2        1.43        0.41      1.50 o 
  -2  -4   2       11.67       11.59      1.72 o 
  -1  -4   2      679.71      654.21      7.95 o 
   0  -4   2     1625.82     1684.54     68.06 o 
   1  -4   2        0.00        0.07      0.67 o 
   2  -4   2        8.01       17.74      1.62 o 
   3  -4   2        0.19        1.25      1.10 o 
   4  -4   2        2.23        0.36      1.63 o 
  -4  -3   2        3.21        1.52      2.06 o 
  -3  -3   2        0.36        0.38      1.50 o 
  -2  -3   2       31.23       31.30      2.38 o 
  -1  -3   2      250.12      267.86      4.74 o 
   0  -3   2      327.59      397.85      4.51 o 
   1  -3   2      348.70      293.31      4.47 o 
   2  -3   2       30.52       36.91      2.89 o 
   3  -3   2        2.44        3.15      1.16 o 
   4  -3   2        0.41        1.58      1.73 o 
  -4  -2   2        1.46        0.26      1.94 o 
  -3  -2   2       52.90       61.55      3.66 o 
  -2  -2   2      145.94      148.28      4.39 o 
  -1  -2   2       87.43      103.05      2.71 o 
   0  -2   2      781.78      750.86    456.16 o 
   1  -2   2      405.99      412.02      0.76 o 
   2  -2   2       43.63       42.77      2.39 o 
   3  -2   2       49.85       45.62      3.46 o 
   4  -2   2        0.79        1.18      1.95 o 
  -4  -1   2        0.01        0.27      1.76 o 
  -3  -1   2        6.71       10.57      1.99 o 
  -2  -1   2       18.42       23.00      1.94 o 
  -1  -1   2       38.97       43.57      1.70 o 
   0  -1   2      218.03      256.81     17.58 o 
   1  -1   2    12732.23    12467.63    125.67 o 
   2  -1   2     1189.30     1263.69     12.79 o 
   3  -1   2       11.10       10.66      2.10 o 
   4  -1   2        1.22        0.72      1.91 o 
  -4   0   2        1.35        3.77      1.56 o 
  -3   0   2        5.27        5.44      1.29 o 
  -2   0   2        1.41        3.49      0.79 o 
  -1   0   2       80.53       78.94      2.39 o 
   0   0   2      157.54      151.05     93.16 o 
   1   0   2     8593.03     8242.86     97.76 o 
   2   0   2      705.87      782.32      9.61 o 
   3   0   2        7.74        5.46      1.73 o 
   4   0   2        0.74        0.48      1.94 o 
  -4   1   2        0.30        0.70      1.54 o 
  -3   1   2       26.94       35.39      2.55 o 
  -2   1   2      108.77      100.58      3.42 o 
  -1   1   2       68.83       57.82      2.12 o 
   0   1   2      795.04      867.58     27.42 o 
   1   1   2      718.45      754.61      7.14 o 
   2   1   2        0.20        1.21      0.84 o 
   3   1   2       40.63       42.64      3.21 o 
   4   1   2        3.45        2.85      2.17 o 
  -4   2   2        0.59        0.54      2.23 o 
  -3   2   2       34.84       41.01      3.43 o 
  -2   2   2       39.87       52.10      2.92 o 
  -1   2   2       23.59       22.42      1.58 o 
   0   2   2      367.41      413.56      3.41 o 
   1   2   2      171.50      153.33      3.57 o 
   2   2   2        6.08        7.19      1.87 o 
   3   2   2        1.48        4.63      1.65 o 
   4   2   2        6.49        6.49      2.15 o 
  -4   3   2        3.25        1.91      2.61 o 
  -3   3   2        7.52        8.51      1.79 o 
  -2   3   2       20.95       24.46      2.38 o 
  -1   3   2      835.92      869.74      9.14 o 
   0   3   2     1675.36     2002.95      8.29 o 
   1   3   2        0.35        1.77      0.82 o 
   2   3   2       20.87       20.11      2.22 o 
   3   3   2        0.12        0.40      1.75 o 
   4   3   2        0.45        4.47      1.69 o 
  -4   4   2        0.00        1.68      2.28 o 
  -3   4   2        1.78        3.02      1.51 o 
  -2   4   2       10.29        8.39      1.77 o 
  -1   4   2       80.13       82.93      3.11 o 
   0   4   2      320.74      356.28     10.68 o 
   1   4   2      142.25      126.06      3.71 o 
   2   4   2       16.88       15.47      2.35 o 
   3   4   2        0.36        1.11      1.40 o 
   4   4   2        2.31        1.38      2.34 o 
  -4   5   2        0.29        0.00      2.19 o 
  -3   5   2        4.06        4.31      2.17 o 
  -2   5   2       28.97       35.99      2.70 o 
  -1   5   2        0.00        0.60      0.91 o 
   0   5   2      135.12      153.10      6.53 o 
   1   5   2      226.28      216.67      5.29 o 
   2   5   2       29.42       25.60      1.18 o 
   3   5   2        2.76        3.55      1.78 o 
   4   5   2        2.65        1.99      2.41 o 
  -4   6   2        5.66        5.43      2.91 o 
  -3   6   2       14.70       16.94      3.08 o 
  -2   6   2       29.41       30.95      2.87 o 
  -1   6   2       26.58       26.37      2.22 o 
   0   6   2       54.99       77.70      7.71 o 
   1   6   2       32.84       34.59      2.34 o 
   2   6   2        1.36        2.59      1.37 o 
   3   6   2        0.63        0.77      1.57 o 
  -3   7   2      234.52      278.33      9.47 o 
  -2   7   2      312.68      354.14      8.99 o 
  -1   7   2       23.09       16.02      2.00 o 
   0   7   2        0.13        0.84      0.46 o 
   1   7   2        1.76        2.15      1.09 o 
   2   7   2        1.03        2.15      2.15 o 
   3   7   2        0.67        0.28      2.13 o 
  -3   8   2       28.11       28.15      3.49 o 
  -2   8   2       48.11       61.03      4.08 o 
  -1   8   2       97.73       86.29      4.15 o 
   0   8   2       23.08       25.10      1.55 o 
   1   8   2        8.49       10.42      1.75 o 
   2   8   2        5.06       10.50      2.16 o 
   3   8   2        6.51       10.87      2.24 o 
  -3   9   2        6.40        8.86      2.28 o 
  -2   9   2       15.48       18.37      2.70 o 
  -1   9   2       12.45       11.45      1.83 o 
   0   9   2        0.54        0.81      0.81 o 
   1   9   2        5.07        2.97      1.67 o 
   2   9   2        2.44        3.54      1.50 o 
  -2  10   2        0.64        0.68      1.62 o 
  -1  10   2        5.59        0.18      1.75 o 
   0  10   2       13.62       14.37      1.38 o 
   1  10   2       10.91        8.33      1.82 o 
   2  10   2        0.73        1.53      1.42 o 
  -1  11   2        3.23        4.04      1.37 o 
   0  11   2        0.07        0.70      0.70 o 
   1  11   2        0.71        1.17      1.23 o 
  -1 -12   3        0.74        1.81      1.06 o 
   0 -12   3        2.50        1.79      0.87 o 
   1 -12   3       10.17        5.76      1.74 o 
  -2 -11   3        0.47        0.00      1.36 o 
  -1 -11   3        0.06        1.82      1.24 o 
   0 -11   3        0.12        0.17      0.87 o 
   1 -11   3        5.57        5.08      1.71 o 
   2 -11   3       33.03       30.71      2.85 o 
  -2 -10   3        0.18        1.27      1.27 o 
  -1 -10   3        0.02        0.36      1.09 o 
   0 -10   3        6.50        7.21      0.94 o 
   1 -10   3        4.42        2.20      1.39 o 
   2 -10   3        4.93        2.94      1.62 o 
   3 -10   3        4.99        7.04      1.68 o 
  -3  -9   3        2.43        0.48      2.15 o 
  -2  -9   3       60.77       67.02      4.08 o 
  -1  -9   3        0.00        0.84      1.20 o 
   0  -9   3       85.02       91.37      5.47 o 
   1  -9   3       13.62        3.19      1.13 o 
   2  -9   3        0.03        5.50      1.91 o 
   3  -9   3        0.00        0.22      1.59 o 
  -3  -8   3        5.83       10.95      2.58 o 
  -2  -8   3       87.34       89.27      4.86 o 
  -1  -8   3        1.72        1.53      1.53 o 
   0  -8   3        0.77        0.71      0.81 o 
   1  -8   3        4.10        3.80      1.44 o 
   2  -8   3       14.52       17.84      2.73 o 
   3  -8   3        1.16        0.85      1.85 o 
  -3  -7   3       12.79       18.15      2.72 o 
  -2  -7   3       37.55       35.90      3.30 o 
  -1  -7   3       24.20       20.07      2.04 o 
   0  -7   3      170.14      138.66     98.21 o 
   1  -7   3        1.30        0.52      0.88 o 
   2  -7   3        0.47        0.16      1.39 o 
   3  -7   3        8.39       10.34      1.93 o 
   4  -7   3        4.01        1.09      1.42 o 
  -4  -6   3        3.51        8.18      1.85 o 
  -3  -6   3        0.55        1.92      1.92 o 
  -2  -6   3       12.28       15.40      1.89 o 
  -1  -6   3       12.87       13.40      1.78 o 
   0  -6   3        4.97        6.28      0.78 o 
   1  -6   3      139.72      133.05      4.14 o 
   2  -6   3      219.75      237.88      6.45 o 
   3  -6   3        3.61        2.72      1.63 o 
   4  -6   3        0.00        3.51      1.41 o 
  -4  -5   3        0.01        1.86      1.86 o 
  -3  -5   3        6.12       10.50      1.74 o 
  -2  -5   3      188.67      193.27      5.96 o 
  -1  -5   3       28.04       28.46      2.00 o 
   0  -5   3       43.23       37.30     25.78 o 
   1  -5   3        0.80        0.38      0.95 o 
   2  -5   3      157.79      144.99      4.77 o 
   3  -5   3        0.09        1.25      1.25 o 
   4  -5   3        0.34        0.60      1.57 o 
  -4  -4   3        0.93        2.39      2.10 o 
  -3  -4   3        4.46        7.14      2.05 o 
  -2  -4   3       41.63       47.09      2.99 o 
  -1  -4   3      229.99      261.79      5.19 o 
   0  -4   3       12.02        7.59      5.45 o 
   1  -4   3       17.39       11.67      1.23 o 
   2  -4   3       20.75       23.67      1.97 o 
   3  -4   3        4.84        3.65      1.53 o 
   4  -4   3        0.16        1.21      1.00 o 
  -4  -3   3        1.15        1.58      2.22 o 
  -3  -3   3        4.30        6.98      1.57 o 
  -2  -3   3     1293.60     1459.12     14.12 o 
  -1  -3   3      105.70       86.96      2.78 o 
   0  -3   3      223.92      194.83    124.34 o 
   1  -3   3        0.04        1.10      0.62 o 
   2  -3   3        5.99        5.33      1.14 o 
   3  -3   3        2.39        2.58      1.40 o 
   4  -3   3        2.01        2.70      1.90 o 
  -4  -2   3        1.65        2.32      1.82 o 
  -3  -2   3       16.60       15.13      2.30 o 
  -2  -2   3        3.99        3.44      1.53 o 
  -1  -2   3       77.04       71.83      2.28 o 
   0  -2   3     1501.96     1674.21     24.96 o 
   1  -2   3      310.49      310.79      4.92 o 
   2  -2   3      519.48      560.29      8.52 o 
   3  -2   3        1.48        2.38      1.64 o 
   4  -2   3        5.67        8.31      2.29 o 
  -4  -1   3       16.84       21.47      2.94 o 
  -3  -1   3        3.47        2.77      1.13 o 
  -2  -1   3       20.19       23.03      2.65 o 
  -1  -1   3      359.62      343.46      4.86 o 
   0  -1   3      610.93      693.24    425.30 o 
   1  -1   3       14.74       19.52      1.66 o 
   2  -1   3       57.80       68.69      3.58 o 
   3  -1   3        1.86        0.92      2.02 o 
   4  -1   3        0.40        0.96      1.72 o 
  -4   0   3        6.35        6.46      2.01 o 
  -3   0   3        2.44        2.63      0.88 o 
  -2   0   3       38.56       49.45      2.47 o 
  -1   0   3      632.17      579.57      6.58 o 
   0   0   3     2621.89     2973.59    178.46 o 
   1   0   3      588.90      609.55      6.98 o 
   2   0   3      461.37      485.32      8.30 o 
   3   0   3        8.70        8.20      2.22 o 
   4   0   3        7.93        8.78      2.68 o 
  -4   1   3        9.17        5.01      1.79 o 
  -3   1   3       11.66       11.80      1.95 o 
  -2   1   3       34.64       41.98      2.49 o 
  -1   1   3        0.75        0.79      0.79 o 
   0   1   3      114.21      107.28      4.70 o 
   1   1   3        6.26        3.57      0.89 o 
   2   1   3       29.05       28.70      2.21 o 
   3   1   3        1.25        3.23      1.69 o 
   4   1   3        1.35        2.87      1.85 o 
  -4   2   3        0.57        1.10      1.97 o 
  -3   2   3       15.44       16.69      2.69 o 
  -2   2   3     1303.29     1406.06     13.80 o 
  -1   2   3       45.40       46.32      2.15 o 
   0   2   3      266.50      281.82     14.07 o 
   1   2   3       18.34       19.03      1.40 o 
   2   2   3       21.47       15.86      2.49 o 
   3   2   3        4.33        6.46      1.71 o 
   4   2   3        0.42        1.24      1.58 o 
  -4   3   3        0.13        0.64      2.33 o 
  -3   3   3        2.26        1.37      2.02 o 
  -2   3   3        7.67       15.31      2.04 o 
  -1   3   3      167.90      157.54      0.92 o 
   0   3   3       32.74       43.75      1.64 o 
   1   3   3        6.61        2.59      0.94 o 
   2   3   3      106.36      101.38      4.12 o 
   3   3   3        0.71        0.19      1.68 o 
   4   3   3        1.41        2.07      1.71 o 
  -4   4   3        0.01        2.50      2.50 o 
  -3   4   3        2.95        6.74      2.04 o 
  -2   4   3      194.63      236.54      6.59 o 
  -1   4   3        9.96        9.30      1.27 o 
   0   4   3        2.99        2.70      0.57 o 
   1   4   3      182.28      182.35      4.66 o 
   2   4   3      289.16      253.74      8.20 o 
   3   4   3        5.88        3.35      2.09 o 
   4   4   3        0.12        0.54      1.96 o 
  -4   5   3        1.43        2.59      2.59 o 
  -3   5   3        0.22        0.52      1.69 o 
  -2   5   3        9.90       10.66      2.23 o 
  -1   5   3        1.79        0.93      1.00 o 
   0   5   3       23.35       21.48      1.19 o 
   1   5   3       21.80       24.74      2.07 o 
   2   5   3        5.43        4.29      1.64 o 
   3   5   3        8.24       10.89      2.24 o 
   4   5   3        3.12        1.40      2.36 o 
  -4   6   3        9.68       15.01      2.76 o 
  -3   6   3       10.15       11.65      2.85 o 
  -2   6   3       36.75       45.19      3.39 o 
  -1   6   3       66.85       57.56      3.15 o 
   0   6   3      100.07      116.95      2.79 o 
   1   6   3       26.59       26.67      2.44 o 
   2   6   3       16.96       19.71      2.71 o 
   3   6   3        2.19        3.10      1.90 o 
  -3   7   3        0.86        0.27      1.79 o 
  -2   7   3      111.21      138.78      6.00 o 
  -1   7   3       10.55       10.23      1.89 o 
   0   7   3       25.08       24.74      2.96 o 
   1   7   3       16.00       12.08      1.80 o 
   2   7   3        0.46        0.42      1.95 o 
   3   7   3        0.04        2.02      2.02 o 
  -3   8   3        0.85        0.55      2.20 o 
  -2   8   3       54.37       68.56      4.39 o 
  -1   8   3        4.10        4.05      1.48 o 
   0   8   3       12.64       13.46      1.36 o 
   1   8   3        0.97        1.52      1.07 o 
   2   8   3        0.06        1.34      1.57 o 
   3   8   3        3.90        7.77      1.70 o 
  -3   9   3        3.52        0.83      2.20 o 
  -2   9   3        1.38        0.48      1.79 o 
  -1   9   3        0.67        1.00      1.30 o 
   0   9   3        9.26       12.11      1.35 o 
   1   9   3       16.41       17.18      2.01 o 
   2   9   3       33.97       34.16      3.43 o 
  -2  10   3        0.52        2.68      1.44 o 
  -1  10   3        0.94        0.40      1.63 o 
   0  10   3        4.66        6.79      1.13 o 
   1  10   3       12.65       13.78      1.96 o 
  -1  11   3        1.00        2.05      1.49 o 
   0  11   3        1.42        1.29      1.13 o 
  -1 -12   4        2.94        2.31      1.41 o 
   0 -12   4        7.54        9.43      1.13 o 
   1 -12   4        3.38        1.85      1.26 o 
  -2 -11   4        1.27        1.32      1.44 o 
  -1 -11   4       10.78       10.65      1.83 o 
   0 -11   4        1.25        1.32      0.88 o 
   1 -11   4        0.09        0.55      1.24 o 
   2 -11   4        0.01        0.40      1.69 o 
  -2 -10   4        0.49        0.22      1.73 o 
  -1 -10   4       67.93       64.08      3.72 o 
   0 -10   4       38.70       50.62      2.29 o 
   1 -10   4        9.23        8.39      1.74 o 
   2 -10   4        5.54        6.11      2.05 o 
   3 -10   4        2.69        3.95      1.42 o 
  -3  -9   4        6.03        2.46      1.96 o 
  -2  -9   4       72.62       84.74      5.15 o 
  -1  -9   4      162.08      154.60      5.75 o 
   0  -9   4       77.49       90.35      6.98 o 
   1  -9   4       10.06       13.04      2.11 o 
   2  -9   4        0.01        0.86      2.54 o 
   3  -9   4        0.12        1.79      1.86 o 
  -3  -8   4        1.45        0.00      1.79 o 
  -2  -8   4      194.15      198.88      7.10 o 
  -1  -8   4     1126.82     1097.64     13.97 o 
   0  -8   4        0.10        0.76      0.76 o 
   1  -8   4        0.44        1.66      1.52 o 
   2  -8   4        0.23        6.95      1.98 o 
   3  -8   4        1.52        1.96      1.45 o 
  -3  -7   4        5.21        9.29      2.06 o 
  -2  -7   4        8.02        4.67      2.01 o 
  -1  -7   4        0.08        1.07      1.07 o 
   0  -7   4       54.39       65.44      3.21 o 
   1  -7   4      114.11      110.36      4.25 o 
   2  -7   4       40.12       46.46      3.51 o 
   3  -7   4       31.04       27.45      1.61 o 
   4  -7   4        0.15        1.58      1.35 o 
  -4  -6   4        1.29        2.42      2.01 o 
  -3  -6   4        0.11        1.60      1.76 o 
  -2  -6   4       42.93       48.30      3.38 o 
  -1  -6   4        3.96        3.20      0.93 o 
   0  -6   4      127.57      158.26      2.96 o 
   1  -6   4        0.40        0.97      0.97 o 
   2  -6   4       72.07       60.14      3.36 o 
   3  -6   4       26.65       20.95      2.71 o 
   4  -6   4        0.21        0.44      1.76 o 
  -4  -5   4        8.29        7.22      2.32 o 
  -3  -5   4        7.74        9.09      2.39 o 
  -2  -5   4       24.97       29.50      2.70 o 
  -1  -5   4        0.55        1.33      0.81 o 
   0  -5   4       41.20       42.21      2.08 o 
   1  -5   4      413.18      355.32      6.36 o 
   2  -5   4       31.76       31.33      3.10 o 
   3  -5   4        0.00        1.33      1.33 o 
   4  -5   4        0.76        0.43      1.72 o 
  -4  -4   4        3.60        7.63      1.79 o 
  -3  -4   4       48.03       49.11      3.76 o 
  -2  -4   4       12.11       14.95      1.91 o 
  -1  -4   4      135.40      161.40      4.07 o 
   0  -4   4     1024.17      860.93    587.84 o 
   1  -4   4        4.84        1.12      0.73 o 
   2  -4   4        2.03        1.45      1.08 o 
   3  -4   4        3.53        2.95      1.33 o 
   4  -4   4        0.06        1.14      1.77 o 
  -4  -3   4        4.96        4.29      2.39 o 
  -3  -3   4        0.43        0.91      1.35 o 
  -2  -3   4        1.26        0.96      1.15 o 
  -1  -3   4      250.46      235.59      4.46 o 
   0  -3   4       40.91       45.56      1.49 o 
   1  -3   4        1.35        1.81      0.77 o 
   2  -3   4       68.92       75.09      3.50 o 
   3  -3   4        1.67        1.47      1.70 o 
   4  -3   4        7.68        4.60      2.06 o 
  -4  -2   4       14.19       13.58      2.60 o 
  -3  -2   4       23.64       23.67      2.69 o 
  -2  -2   4       43.38       48.72      3.53 o 
  -1  -2   4      184.93      149.01      3.50 o 
   0  -2   4        3.55      608.64    375.21 o 
   1  -2   4      331.25      317.09      5.54 o 
   2  -2   4      336.61      307.85      1.71 o 
   3  -2   4      166.24      161.11      2.12 o 
   4  -2   4        6.37        4.75      2.37 o 
  -4  -1   4       29.58       28.44      3.02 o 
  -3  -1   4        1.45        0.43      1.10 o 
  -2  -1   4        3.12        4.16      1.19 o 
  -1  -1   4      223.99      216.54      4.29 o 
   0  -1   4      941.19      873.64    599.12 o 
   1  -1   4       43.26       33.26      2.07 o 
   2  -1   4     1630.99     1870.89     16.34 o 
   3  -1   4      406.67      454.17     10.40 o 
   4  -1   4        3.31        6.14      2.10 o 
  -4   0   4       20.59       15.66      2.35 o 
  -3   0   4        9.58        7.26      1.60 o 
  -2   0   4       19.04       15.15      0.98 o 
  -1   0   4      138.28      131.53      3.56 o 
   0   0   4        0.51        0.83      0.40 o 
   1   0   4      341.62      303.19      5.31 o 
   2   0   4       74.82       67.45      3.34 o 
   3   0   4       28.03       28.67      3.27 o 
   4   0   4       12.34       15.33      2.48 o 
  -4   1   4        2.95        4.50      1.67 o 
  -3   1   4       25.97       24.49      2.54 o 
  -2   1   4       31.30       31.05      2.19 o 
  -1   1   4      371.16      334.12      5.49 o 
   0   1   4       21.90       19.85      0.87 o 
   1   1   4       13.27        9.25      1.40 o 
   2   1   4       41.78       47.95      2.94 o 
   3   1   4        3.52        3.56      1.77 o 
   4   1   4        0.24        1.91      1.36 o 
  -4   2   4        5.82        8.12      2.20 o 
  -3   2   4       12.39       13.04      2.48 o 
  -2   2   4        0.11        1.13      1.30 o 
  -1   2   4        6.78        8.32      1.22 o 
   0   2   4     1017.11     1103.13     43.79 o 
   1   2   4       18.09       18.96      1.45 o 
   2   2   4        1.71        1.36      1.14 o 
   3   2   4        2.72        4.13      1.54 o 
   4   2   4        0.01        1.48      2.00 o 
  -4   3   4        9.32       14.50      3.12 o 
  -3   3   4       19.44       25.90      2.99 o 
  -2   3   4       20.92       26.37      2.65 o 
  -1   3   4       17.22       16.06      1.85 o 
   0   3   4       78.38       79.54      2.00 o 
   1   3   4      391.17      385.91      6.60 o 
   2   3   4       17.63       17.99      2.15 o 
   3   3   4        2.19        0.43      1.49 o 
   4   3   4        0.00        0.51      1.57 o 
  -4   4   4        9.01       13.79      3.29 o 
  -3   4   4       12.47       15.35      2.94 o 
  -2   4   4        4.64        5.30      2.06 o 
  -1   4   4        0.70        0.93      1.30 o 
   0   4   4      154.55      179.01     14.60 o 
   1   4   4        9.45       11.97      1.63 o 
   2   4   4       48.11       57.36      3.87 o 
   3   4   4       24.79       24.47      3.54 o 
   4   4   4        0.01        1.59      2.05 o 
  -4   5   4        0.40        2.00      2.33 o 
  -3   5   4        9.33       13.92      2.62 o 
  -2   5   4       16.49       22.55      2.60 o 
  -1   5   4       32.63       32.39      2.56 o 
   0   5   4       81.89       88.82      5.60 o 
   1   5   4       92.19       83.80      3.65 o 
   2   5   4       17.43       23.96      2.45 o 
   3   5   4       10.24       15.01      2.49 o 
  -3   6   4        0.22        1.71      2.34 o 
  -2   6   4      186.43      209.39      7.44 o 
  -1   6   4      691.90      640.62     10.84 o 
   0   6   4        5.48        6.27      0.88 o 
   1   6   4        0.34        0.14      1.69 o 
   2   6   4        0.19        0.62      1.58 o 
   3   6   4        0.36        1.05      2.04 o 
  -3   7   4        0.15        0.57      2.24 o 
  -2   7   4      209.21      231.79      7.95 o 
  -1   7   4      419.48      421.34      9.31 o 
   0   7   4       27.15       35.42      5.06 o 
   1   7   4       13.71       12.08      2.15 o 
   2   7   4        0.90        0.44      1.67 o 
   3   7   4        0.03        2.13      2.00 o 
  -3   8   4       13.25       12.78      2.93 o 
  -2   8   4        0.14        0.00      1.83 o 
  -1   8   4       29.39       24.47      2.63 o 
   0   8   4       66.85       84.61      5.68 o 
   1   8   4        3.97        4.58      1.21 o 
   2   8   4       10.18       10.11      2.53 o 
  -2   9   4        7.38        8.23      2.30 o 
  -1   9   4       17.61       23.59      2.53 o 
   0   9   4        0.56        0.90      0.90 o 
   1   9   4        0.73        2.10      1.47 o 
   2   9   4        0.17        1.90      1.34 o 
  -2  10   4        0.22        0.00      1.89 o 
  -1  10   4        0.72        0.88      1.75 o 
   0  10   4        2.66        3.78      0.95 o 
   1  10   4        3.62        4.55      1.39 o 
  -1 -12   5        0.31        1.21      0.86 o 
   0 -12   5        0.01        0.39      0.73 o 
   1 -12   5        1.50        1.76      1.49 o 
  -2 -11   5        5.71        7.98      2.00 o 
  -1 -11   5        0.45        0.00      1.49 o 
   0 -11   5        0.61        0.14      0.87 o 
   1 -11   5        5.73        5.31      1.90 o 
   2 -11   5        1.13        1.52      1.96 o 
  -2 -10   5        1.89        6.14      1.79 o 
  -1 -10   5        1.71        3.52      1.07 o 
   0 -10   5       20.52       23.50      1.69 o 
   1 -10   5        3.42        4.74      1.55 o 
   2 -10   5        2.48        1.93      1.63 o 
  -3  -9   5        0.06        0.75      1.58 o 
  -2  -9   5       84.38       91.47      5.09 o 
  -1  -9   5      137.42      139.27      5.48 o 
   0  -9   5       62.10       49.36     18.45 o 
   1  -9   5       49.68       48.41      3.56 o 
   2  -9   5        0.45        0.83      1.54 o 
   3  -9   5        0.25        0.24      1.51 o 
  -3  -8   5        1.74        0.73      1.99 o 
  -2  -8   5       28.60       30.86      3.28 o 
  -1  -8   5        5.05        4.32      1.69 o 
   0  -8   5        1.45        2.18      1.04 o 
   1  -8   5       64.13       52.93      3.55 o 
   2  -8   5        0.35        0.21      1.40 o 
   3  -8   5        1.54        0.00      1.78 o 
  -3  -7   5        8.24        6.51      2.26 o 
  -2  -7   5       61.08       65.67      4.04 o 
  -1  -7   5       23.12       22.46      2.22 o 
   0  -7   5        6.67        7.39      0.87 o 
   1  -7   5       17.61       13.84      1.80 o 
   2  -7   5       18.92       21.17      2.30 o 
   3  -7   5        4.57        1.98      1.91 o 
  -4  -6   5        8.46        9.03      2.40 o 
  -3  -6   5        0.33        1.15      2.17 o 
  -2  -6   5        0.10        0.93      1.86 o 
  -1  -6   5       80.82       70.21      3.21 o 
   0  -6   5       18.41       22.56      1.23 o 
   1  -6   5       18.97       21.50      2.08 o 
   2  -6   5        0.10        6.21      1.77 o 
   3  -6   5       40.86       35.16      3.44 o 
   4  -6   5        3.08        0.49      2.19 o 
  -4  -5   5       11.88        9.72      2.76 o 
  -3  -5   5        2.01        4.51      2.00 o 
  -2  -5   5       80.65       87.92      4.12 o 
  -1  -5   5      123.15      130.37      4.09 o 
   0  -5   5        9.06       11.78     11.95 o 
   1  -5   5       43.97       33.17      2.27 o 
   2  -5   5        1.40        0.15      1.19 o 
   3  -5   5        5.24        3.16      1.24 o 
   4  -5   5        1.84        1.94      1.62 o 
  -4  -4   5        0.20        2.26      2.26 o 
  -3  -4   5        4.68        5.92      1.80 o 
  -2  -4   5        1.50        2.65      1.03 o 
  -1  -4   5     1258.44     1307.72     11.66 o 
   0  -4   5      540.92      599.06     21.50 o 
   1  -4   5      170.74      134.51      3.96 o 
   2  -4   5        0.02        1.17      1.17 o 
   3  -4   5        0.03        1.34      1.34 o 
   4  -4   5        0.13        0.00      1.71 o 
  -4  -3   5        1.24        2.60      1.62 o 
  -3  -3   5        4.96        6.07      1.42 o 
  -2  -3   5        0.37        2.86      1.98 o 
  -1  -3   5      682.90      643.93      7.79 o 
   0  -3   5      136.17      163.70      3.30 o 
   1  -3   5       23.64       17.27      0.97 o 
   2  -3   5       16.10       17.45      2.06 o 
   3  -3   5       32.35       25.80      3.05 o 
   4  -3   5        5.78        4.31      1.95 o 
  -4  -2   5       17.68       18.22      2.63 o 
  -3  -2   5       72.06       71.06      3.80 o 
  -2  -2   5       11.14       13.52      1.87 o 
  -1  -2   5      131.78      116.43      3.38 o 
   0  -2   5      152.34      158.24      2.86 o 
   1  -2   5      310.09      310.59      5.92 o 
   2  -2   5       98.55       98.16      4.25 o 
   3  -2   5       89.20       90.16      5.07 o 
   4  -2   5        3.36        2.03      2.89 o 
  -4  -1   5        0.11        1.00      1.68 o 
  -3  -1   5        3.96        4.92      1.75 o 
  -2  -1   5        0.15        1.40      1.99 o 
  -1  -1   5       12.96        8.56      1.50 o 
   0  -1   5       43.48       47.66      3.98 o 
   1  -1   5       82.17       59.76      0.90 o 
   2  -1   5      122.76      107.86      4.80 o 
   3  -1   5       23.07       28.71      3.25 o 
   4  -1   5        0.00        1.24      2.00 o 
  -4   0   5       19.42       16.91      2.83 o 
  -3   0   5       94.84       90.55      4.56 o 
  -2   0   5        9.47        7.82      1.62 o 
  -1   0   5       74.59       69.74      2.85 o 
   0   0   5       41.91       46.85      4.19 o 
   1   0   5      252.61      237.97      5.07 o 
   2   0   5       47.28       54.38      3.11 o 
   3   0   5       26.55       23.44      2.67 o 
   4   0   5        2.19        2.42      1.73 o 
  -4   1   5        3.19        6.48      2.12 o 
  -3   1   5        0.91        1.42      1.71 o 
  -2   1   5        2.39        1.97      1.39 o 
  -1   1   5     1375.42     1240.82     11.14 o 
   0   1   5      320.77      333.05     31.05 o 
   1   1   5      152.33      137.39      3.83 o 
   2   1   5        1.44        1.95      1.33 o 
   3   1   5        1.00        0.79      1.47 o 
   4   1   5        0.00        0.72      1.71 o 
  -4   2   5        0.41        1.66      1.93 o 
  -3   2   5        2.57        2.37      1.72 o 
  -2   2   5        1.83        1.53      0.95 o 
  -1   2   5      628.18      600.64      8.36 o 
   0   2   5      156.66      165.53      4.38 o 
   1   2   5        2.58        0.94      1.39 o 
   2   2   5        0.64        0.15      0.96 o 
   3   2   5        5.92        0.81      1.85 o 
   4   2   5        2.75        1.70      2.01 o 
  -4   3   5        7.10        7.93      2.62 o 
  -3   3   5        0.08        1.44      1.55 o 
  -2   3   5       49.65       62.04      3.51 o 
  -1   3   5      324.65      266.88      6.07 o 
   0   3   5        0.18        1.16      0.77 o 
   1   3   5       70.97       64.20      3.04 o 
   2   3   5        1.20        0.80      1.04 o 
   3   3   5       50.44       54.15      4.27 o 
   4   3   5        5.62        5.26      2.26 o 
  -4   4   5       12.82       23.26      3.39 o 
  -3   4   5        2.80        5.59      1.89 o 
  -2   4   5        0.09        0.00      1.65 o 
  -1   4   5       32.06       22.75      2.05 o 
   0   4   5        2.27        3.95      0.76 o 
   1   4   5        1.11        1.31      1.31 o 
   2   4   5       22.41       30.35      2.82 o 
   3   4   5       10.13        7.72      2.46 o 
  -4   5   5        0.03        1.70      2.59 o 
  -3   5   5       13.53        8.86      2.74 o 
  -2   5   5       62.39       70.50      4.28 o 
  -1   5   5       43.47       43.42      3.23 o 
   0   5   5        4.38        5.11      0.83 o 
   1   5   5       66.18       61.08      3.36 o 
   2   5   5        0.35        1.76      1.76 o 
   3   5   5        0.50        4.25      1.47 o 
  -3   6   5        4.85        5.39      2.20 o 
  -2   6   5       19.33       23.91      2.88 o 
  -1   6   5        8.79       13.14      2.21 o 
   0   6   5        0.03        0.05      1.92 o 
   1   6   5        3.91        6.18      1.55 o 
   2   6   5        1.63        2.61      1.68 o 
   3   6   5        0.01        1.04      1.60 o 
  -3   7   5        1.93        3.09      2.08 o 
  -2   7   5       77.64       77.56      5.26 o 
  -1   7   5      147.84      150.05      6.14 o 
   0   7   5       10.90       10.81      2.73 o 
   1   7   5       38.19       43.97      3.39 o 
   2   7   5        0.01        1.17      1.36 o 
  -3   8   5        2.13        0.00      2.12 o 
  -2   8   5        0.07        1.58      1.47 o 
  -1   8   5        0.00        1.31      1.41 o 
   0   8   5        4.30        1.75      1.19 o 
   1   8   5        4.72        3.31      1.64 o 
   2   8   5        2.77        3.14      2.23 o 
  -2   9   5        4.17        2.43      2.13 o 
  -1   9   5        1.20        1.53      1.53 o 
   0   9   5        0.06        1.90      0.90 o 
   1   9   5        0.01        1.58      1.58 o 
  -1  10   5        1.73        0.92      1.40 o 
   0  10   5        0.07        0.28      0.82 o 
  -1 -12   6        1.77        1.92      1.44 o 
   0 -12   6        1.25        0.52      1.27 o 
   1 -12   6        0.20        0.42      1.29 o 
  -2 -11   6        0.21        0.95      1.24 o 
  -1 -11   6        1.43        2.98      1.52 o 
   0 -11   6       29.56       35.49      2.32 o 
   1 -11   6        0.46        0.62      1.51 o 
   2 -11   6        5.44        6.69      1.77 o 
  -2 -10   6        2.63        0.71      1.68 o 
  -1 -10   6       57.01       58.29      3.80 o 
   0 -10   6        2.35        3.79      2.84 o 
   1 -10   6       40.39       32.20      3.63 o 
   2 -10   6        3.04        3.93      1.59 o 
  -3  -9   6        0.00        1.28      1.50 o 
  -2  -9   6        0.05        0.00      1.76 o 
  -1  -9   6       75.77       75.90      4.10 o 
   0  -9   6      747.53      746.28     80.86 o 
   1  -9   6       57.35       55.59      3.97 o 
   2  -9   6        3.57        6.24      1.78 o 
   3  -9   6        0.30        1.52      1.52 o 
  -3  -8   6        9.13        6.05      2.62 o 
  -2  -8   6        0.45        2.12      1.46 o 
  -1  -8   6       12.28       12.53      2.04 o 
   0  -8   6      293.65      366.23     26.85 o 
   1  -8   6       59.35       53.63      3.71 o 
   2  -8   6        7.87        6.09      2.24 o 
   3  -8   6        2.90        0.74      1.89 o 
  -3  -7   6        3.26        5.36      1.88 o 
  -2  -7   6       12.59       13.77      2.19 o 
  -1  -7   6       35.39       28.87      2.47 o 
   0  -7   6       25.11       35.06      1.71 o 
   1  -7   6        0.36        3.10      0.96 o 
   2  -7   6        9.37        8.13      2.23 o 
   3  -7   6       11.01       10.34      2.49 o 
  -4  -6   6       12.39        7.06      2.44 o 
  -3  -6   6       21.71       27.46      2.86 o 
  -2  -6   6       22.81       23.32      2.43 o 
  -1  -6   6        3.84        6.63      1.33 o 
   0  -6   6       19.61       27.87      1.46 o 
   1  -6   6       38.78       36.11      2.51 o 
   2  -6   6       24.32       18.86      3.65 o 
   3  -6   6       10.92       11.01      2.75 o 
  -4  -5   6        0.10        0.00      1.99 o 
  -3  -5   6       35.44       39.21      3.61 o 
  -2  -5   6        0.03        0.95      1.26 o 
  -1  -5   6      404.46      366.15      6.87 o 
   0  -5   6      223.29      271.16     11.16 o 
   1  -5   6       75.38       73.83      3.31 o 
   2  -5   6        0.05        0.00      1.29 o 
   3  -5   6        1.59        3.74      1.70 o 
   4  -5   6        0.59        1.05      1.87 o 
  -4  -4   6        2.39        0.99      1.93 o 
  -3  -4   6        2.98        2.78      1.72 o 
  -2  -4   6       58.29       46.86      2.83 o 
  -1  -4   6        0.89        1.05      1.05 o 
   0  -4   6        0.04        0.13      0.73 o 
   1  -4   6      114.52      117.90      4.02 o 
   2  -4   6        4.81        6.86      1.75 o 
   3  -4   6        2.17        7.36      1.73 o 
   4  -4   6        1.26        0.26      1.95 o 
  -4  -3   6        4.56        5.06      1.93 o 
  -3  -3   6        5.91        6.46      1.61 o 
  -2  -3   6      168.51      147.17      4.78 o 
  -1  -3   6        0.66        0.53      0.67 o 
   0  -3   6      335.61      389.82     15.58 o 
   1  -3   6       97.71       83.19      3.38 o 
   2  -3   6       60.63       65.90      3.68 o 
   3  -3   6       14.90       13.83      2.42 o 
   4  -3   6        7.20       10.62      2.38 o 
  -4  -2   6       30.96       26.27      3.04 o 
  -3  -2   6      100.11       91.10      4.47 o 
  -2  -2   6       15.01       13.79      1.67 o 
  -1  -2   6        0.63        0.11      0.97 o 
   0  -2   6      166.36      194.86      3.10 o 
   1  -2   6       97.34       81.20      3.32 o 
   2  -2   6        1.38        3.49      1.53 o 
   3  -2   6      105.45      112.73      5.77 o 
   4  -2   6       91.19       75.49      5.10 o 
  -4  -1   6      229.58      186.92      7.43 o 
  -3  -1   6      113.81      112.13      5.22 o 
  -2  -1   6       27.68       28.32      2.42 o 
  -1  -1   6       17.37       13.17      1.48 o 
   0  -1   6      104.30      135.78      3.47 o 
   1  -1   6       50.58       48.09      2.56 o 
   2  -1   6        7.57       12.08      2.04 o 
   3  -1   6       86.05       78.01      4.81 o 
   4  -1   6       41.60       35.24      3.98 o 
  -4   0   6        9.70        8.84      2.60 o 
  -3   0   6       25.49       26.69      2.96 o 
  -2   0   6      172.88      164.93      5.37 o 
  -1   0   6        6.63       10.62      1.48 o 
   0   0   6      330.04      334.18      4.65 o 
   1   0   6       88.85       78.43      3.09 o 
   2   0   6       21.97       16.93      2.21 o 
   3   0   6        2.75        2.67      1.69 o 
   4   0   6        0.34        0.49      2.08 o 
  -4   1   6        6.26        5.28      2.27 o 
  -3   1   6       26.11       25.21      3.08 o 
  -2   1   6        2.52        4.48      1.23 o 
  -1   1   6        5.05        1.63      2.34 o 
   0   1   6       75.89       84.18      2.09 o 
   1   1   6      154.66      138.53      4.27 o 
   2   1   6       11.19       13.24      1.88 o 
   3   1   6        0.12        0.21      1.67 o 
   4   1   6        1.46        4.31      1.56 o 
  -4   2   6        1.79        0.87      1.95 o 
  -3   2   6        2.80        2.79      1.88 o 
  -2   2   6       76.44       82.03      4.15 o 
  -1   2   6      286.74      235.25      5.75 o 
   0   2   6      215.86      264.29      5.40 o 
   1   2   6       92.78       90.93      3.55 o 
   2   2   6        9.45        8.82      1.89 o 
   3   2   6        2.71        6.39      1.65 o 
   4   2   6        0.08        1.93      1.60 o 
  -4   3   6        0.00        2.49      2.49 o 
  -3   3   6       48.01       55.91      4.47 o 
  -2   3   6       31.63       24.66      2.57 o 
  -1   3   6       25.23       17.69      2.12 o 
   0   3   6        5.24        6.38      0.97 o 
   1   3   6       58.19       50.43      2.81 o 
   2   3   6        8.40        6.78      1.67 o 
   3   3   6        4.04        5.82      2.15 o 
  -4   4   6       17.53       24.25      3.84 o 
  -3   4   6       13.00       13.75      2.79 o 
  -2   4   6        0.10        0.84      1.51 o 
  -1   4   6       68.84       61.53      3.46 o 
   0   4   6       33.03       44.26      1.91 o 
   1   4   6        1.99        2.32      1.32 o 
   2   4   6       19.21       21.38      2.64 o 
   3   4   6        5.35        4.04      1.99 o 
  -3   5   6        0.00        1.46      1.95 o 
  -2   5   6       13.17       12.05      2.64 o 
  -1   5   6       13.30       11.50      1.76 o 
   0   5   6      179.29      217.67      4.38 o 
   1   5   6       40.44       35.38      2.86 o 
   2   5   6        1.81        1.47      1.47 o 
   3   5   6        0.02        2.08      2.08 o 
  -3   6   6        9.83       10.14      2.54 o 
  -2   6   6        3.93        4.26      1.85 o 
  -1   6   6      115.73      104.16      4.94 o 
   0   6   6      849.96      910.17     72.10 o 
   1   6   6       22.81       18.22      2.54 o 
   2   6   6        2.95        3.39      1.79 o 
   3   6   6        0.00        1.55      1.42 o 
  -3   7   6        2.83        1.27      2.27 o 
  -2   7   6        5.51        4.81      2.28 o 
  -1   7   6       66.30       60.52      4.23 o 
   0   7   6        0.95        0.74      1.03 o 
   1   7   6       41.62       43.97      3.56 o 
   2   7   6        2.67        2.39      1.51 o 
  -2   8   6        2.31        1.93      1.81 o 
  -1   8   6        1.23        1.40      1.71 o 
   0   8   6       31.64       38.01      2.29 o 
   1   8   6        0.06        0.82      1.49 o 
   2   8   6        1.97        0.25      1.71 o 
  -2   9   6        0.34        2.18      1.69 o 
  -1   9   6        0.01        0.00      1.31 o 
   0   9   6        1.22        0.78      1.04 o 
   1   9   6        0.37        1.24      1.52 o 
  -1 -12   7        4.77        5.33      1.72 o 
   0 -12   7        1.96        0.58      1.07 o 
   1 -12   7        0.22        1.89      1.89 o 
  -2 -11   7        0.42        0.25      1.78 o 
  -1 -11   7        0.57        2.01      1.28 o 
   0 -11   7        0.02        1.66      0.97 o 
   1 -11   7        2.71        0.91      1.64 o 
   2 -11   7        3.84        8.00      2.47 o 
  -2 -10   7        0.03        0.96      1.81 o 
  -1 -10   7       74.48       78.56      4.72 o 
   0 -10   7        6.08        5.86      1.29 o 
   1 -10   7      101.25       95.13      5.52 o 
   2 -10   7        3.47        3.27      2.62 o 
  -3  -9   7        3.21        2.31      1.86 o 
  -2  -9   7        7.22        9.58      2.27 o 
  -1  -9   7        2.39        2.83      1.57 o 
   0  -9   7       29.82       38.43      2.37 o 
   1  -9   7        8.57        6.25      2.55 o 
   2  -9   7        1.14        5.64      1.98 o 
   3  -9   7        0.62        3.29      1.77 o 
  -3  -8   7        9.26        2.09      2.09 o 
  -2  -8   7        1.01        1.54      1.98 o 
  -1  -8   7      194.59      162.22      5.95 o 
   0  -8   7        1.37        0.81      0.96 o 
   1  -8   7       31.66       31.34      3.10 o 
   2  -8   7        8.49       12.98      2.56 o 
   3  -8   7        6.51        6.82      2.43 o 
  -3  -7   7        8.40       10.17      2.49 o 
  -2  -7   7        0.23        4.10      1.61 o 
  -1  -7   7        1.35        0.49      1.56 o 
   0  -7   7        2.28        3.67      0.79 o 
   1  -7   7        2.37        0.88      1.50 o 
   2  -7   7        0.06        7.76      3.62 o 
   3  -7   7        1.58        0.00      1.82 o 
  -3  -6   7       87.44       79.63      1.47 o 
  -2  -6   7       35.72       47.11      3.58 o 
  -1  -6   7        5.44        4.49      1.52 o 
   0  -6   7       16.66       21.21      6.15 o 
   1  -6   7       23.28       18.83      2.20 o 
   2  -6   7       19.51       17.14      2.99 o 
   3  -6   7        0.02        0.50      1.71 o 
  -4  -5   7        0.00        1.27      2.16 o 
  -3  -5   7        0.40        0.22      1.52 o 
  -2  -5   7        6.58        3.28      1.91 o 
  -1  -5   7       67.28       69.23      3.35 o 
   0  -5   7       47.05       63.77      2.06 o 
   1  -5   7      100.06      113.47      4.36 o 
   2  -5   7        0.50        0.75      1.60 o 
   3  -5   7        0.12        0.73      1.82 o 
  -4  -4   7        1.08        1.98      1.64 o 
  -3  -4   7        4.21        4.00      1.95 o 
  -2  -4   7        6.76        3.39      1.71 o 
  -1  -4   7       35.36       39.22      2.55 o 
   0  -4   7      484.42      521.84     19.97 o 
   1  -4   7      323.76      320.49      7.01 o 
   2  -4   7        0.69        2.14      1.45 o 
   3  -4   7        0.06        0.92      1.93 o 
   4  -4   7        1.56        1.86      1.98 o 
  -4  -3   7        0.04        1.44      1.31 o 
  -3  -3   7       21.51       21.29      2.55 o 
  -2  -3   7        6.78        4.24      1.73 o 
  -1  -3   7        0.03        2.59      0.82 o 
   0  -3   7        1.52        1.79      0.58 o 
   1  -3   7        2.69        2.84      1.14 o 
   2  -3   7       25.27       22.92      2.77 o 
   3  -3   7       13.15       10.27      2.71 o 
   4  -3   7       13.37       12.27      2.61 o 
  -4  -2   7        0.01        2.00      2.00 o 
  -3  -2   7       93.87       90.09      4.94 o 
  -2  -2   7      126.47      113.35      4.59 o 
  -1  -2   7        0.01        0.39      0.88 o 
   0  -2   7       26.93       36.69      2.90 o 
   1  -2   7        2.07        0.50      1.36 o 
   2  -2   7        0.83        3.58      1.41 o 
   3  -2   7        0.59        8.05      2.39 o 
   4  -2   7        1.41        0.52      1.90 o 
  -4  -1   7        0.03        0.78      2.19 o 
  -3  -1   7       49.34       44.37      4.04 o 
  -2  -1   7      127.38      116.71      4.74 o 
  -1  -1   7        0.01        0.11      0.90 o 
   0  -1   7      118.08      135.54      3.42 o 
   1  -1   7       11.88       10.35      1.59 o 
   2  -1   7       20.31       22.32      2.53 o 
   3  -1   7       20.83       19.38      2.76 o 
   4  -1   7        3.98        2.97      1.92 o 
  -4   0   7        0.30        2.46      2.46 o 
  -3   0   7       39.54       43.06      3.72 o 
  -2   0   7       12.79       11.50      1.81 o 
  -1   0   7        0.00        1.04      1.25 o 
   0   0   7       89.70      132.71     10.79 o 
   1   0   7       84.50       76.34      3.34 o 
   2   0   7        2.43        4.11      1.22 o 
   3   0   7        0.04        1.81      1.81 o 
   4   0   7        1.26        1.45      1.87 o 
  -4   1   7        0.86        2.35      2.20 o 
  -3   1   7        1.82        3.15      1.96 o 
  -2   1   7        6.74        7.76      1.47 o 
  -1   1   7       26.27       24.47      3.02 o 
   0   1   7      473.50      516.44     19.59 o 
   1   1   7      205.17      176.15      5.49 o 
   2   1   7        8.79       11.63      1.70 o 
   3   1   7        0.01        0.85      1.54 o 
  -4   2   7        0.71        0.30      2.11 o 
  -3   2   7        0.80        1.74      2.05 o 
  -2   2   7       13.40       13.37      2.28 o 
  -1   2   7       71.16       85.44      3.81 o 
   0   2   7        6.97       10.20      1.34 o 
   1   2   7        1.27        0.79      1.36 o 
   2   2   7       21.16       22.84      2.26 o 
   3   2   7        0.03        1.76      1.76 o 
  -4   3   7        3.40        5.87      2.55 o 
  -3   3   7       78.12       75.07      5.03 o 
  -2   3   7       34.86       40.47      3.28 o 
  -1   3   7        0.00        0.65      1.27 o 
   0   3   7       16.69       17.93      2.85 o 
   1   3   7        1.90        3.60      1.07 o 
   2   3   7        1.80        3.94      1.57 o 
   3   3   7        2.71        4.86      1.44 o 
  -3   4   7       20.87       22.56      3.23 o 
  -2   4   7        0.59        0.22      1.45 o 
  -1   4   7        4.90        3.61      1.68 o 
   0   4   7        1.35        1.47      0.74 o 
   1   4   7       13.53       17.32      2.00 o 
   2   4   7        1.81        3.44      1.65 o 
   3   4   7        4.49        5.79      1.87 o 
  -3   5   7        7.14        5.13      2.18 o 
  -2   5   7        3.80        2.98      1.60 o 
  -1   5   7      175.95      166.12      6.31 o 
   0   5   7        3.06        4.23      1.97 o 
   1   5   7       27.45       26.12      2.80 o 
   2   5   7        1.42        1.76      1.74 o 
   3   5   7        0.70        0.25      1.60 o 
  -3   6   7        3.05        0.93      2.09 o 
  -2   6   7        4.25        4.24      2.13 o 
  -1   6   7       46.16       48.82      4.03 o 
   0   6   7       25.72       31.33      2.21 o 
   1   6   7       27.24       25.24      2.76 o 
   2   6   7       11.23       11.23      2.38 o 
  -2   7   7        1.15        2.23      1.72 o 
  -1   7   7       48.13       41.93      3.73 o 
   0   7   7        4.94        3.15      1.30 o 
   1   7   7       22.69       17.79      2.60 o 
   2   7   7        0.32        1.93      1.50 o 
  -2   8   7        0.06        0.84      1.76 o 
  -1   8   7        4.51        3.92      1.76 o 
   0   8   7        0.10        0.37      1.49 o 
   1   8   7        0.06        1.28      1.28 o 
  -1   9   7        2.84        1.70      1.91 o 
   0   9   7        0.43        1.24      0.85 o 
  -1 -12   8        8.27       10.41      2.17 o 
   0 -12   8        0.41        0.46      0.99 o 
   1 -12   8        1.19        1.22      1.97 o 
  -2 -11   8       10.33       12.92      2.83 o 
  -1 -11   8        1.10        0.24      1.49 o 
   0 -11   8       16.80       21.95      2.14 o 
   1 -11   8        6.34        6.46      2.13 o 
  -2 -10   8        2.05        2.00      2.33 o 
  -1 -10   8        0.32        0.45      1.69 o 
   0 -10   8       44.21       55.27      5.28 o 
   1 -10   8       71.83       64.23      2.37 o 
   2 -10   8       41.38       45.32      4.84 o 
  -3  -9   8        1.15        2.10      1.48 o 
  -2  -9   8        5.21        7.07      1.79 o 
  -1  -9   8        8.08        7.04      2.48 o 
   0  -9   8        0.06        0.09      0.90 o 
   1  -9   8      254.05      267.20      8.96 o 
   2  -9   8       70.01       94.89      6.37 o 
  -3  -8   8        8.78        9.45      1.92 o 
  -2  -8   8        2.85        2.10      2.10 o 
  -1  -8   8        5.52        2.38      1.66 o 
   0  -8   8        0.75        0.10      1.26 o 
   1  -8   8        3.33        4.22      1.21 o 
   2  -8   8        9.39       14.82      2.47 o 
   3  -8   8        3.26        5.02      2.57 o 
  -3  -7   8       14.68       10.53      2.24 o 
  -2  -7   8       68.03       66.47      4.25 o 
  -1  -7   8        0.13        0.90      1.07 o 
   0  -7   8       26.08       36.26      1.97 o 
   1  -7   8        0.98        0.00      1.56 o 
   2  -7   8        6.56        4.01      4.01 o 
   3  -7   8        0.84        2.00      2.09 o 
  -3  -6   8        2.33        5.19      1.89 o 
  -2  -6   8       24.73       29.28      2.91 o 
  -1  -6   8       70.66       62.03      3.45 o 
   0  -6   8       80.46       83.54      3.95 o 
   1  -6   8        6.33        5.77      1.74 o 
   2  -6   8        4.31        4.64      1.77 o 
   3  -6   8        0.07        1.63      2.00 o 
  -4  -5   8        4.09        1.57      2.12 o 
  -3  -5   8        1.57        2.37      1.70 o 
  -2  -5   8        0.27        1.71      1.12 o 
  -1  -5   8        6.14        6.89      1.55 o 
   0  -5   8      151.45      176.35      3.61 o 
   1  -5   8       18.59       17.26      1.78 o 
   2  -5   8        7.30        7.00      2.13 o 
   3  -5   8        0.43        4.65      2.20 o 
  -4  -4   8        0.09        2.33      1.19 o 
  -3  -4   8        7.80        8.27      2.02 o 
  -2  -4   8       50.46       46.90      3.32 o 
  -1  -4   8       18.42       15.98      1.89 o 
   0  -4   8       38.93       46.53      1.85 o 
   1  -4   8       85.26       83.30      4.01 o 
   2  -4   8       49.55       51.65      3.50 o 
   3  -4   8        2.06        3.46      1.94 o 
  -4  -3   8       10.55        8.32      2.93 o 
  -3  -3   8        0.34        0.23      1.69 o 
  -2  -3   8        6.31        8.28      1.91 o 
  -1  -3   8      229.97      188.78      5.48 o 
   0  -3   8        1.03        2.58      0.67 o 
   1  -3   8       41.29       36.18      2.71 o 
   2  -3   8        4.56        6.96      1.80 o 
   3  -3   8        1.95        1.90      1.88 o 
  -4  -2   8        0.17        0.27      1.99 o 
  -3  -2   8      357.12      347.67      9.73 o 
  -2  -2   8      561.52      515.13     10.26 o 
  -1  -2   8      162.34      134.58      4.63 o 
   0  -2   8       15.08       17.32      1.51 o 
   1  -2   8        4.97        2.24      1.14 o 
   2  -2   8       13.07        6.41      2.44 o 
   3  -2   8        0.16        1.17      1.77 o 
  -4  -1   8        0.28        0.28      2.04 o 
  -3  -1   8      181.29      179.30      7.24 o 
  -2  -1   8      204.54      184.16      6.23 o 
  -1  -1   8       31.00       32.62      2.57 o 
   0  -1   8        0.31        1.60      0.54 o 
   1  -1   8       35.42       38.62      2.55 o 
   2  -1   8       16.74       16.61      2.17 o 
   3  -1   8        1.43        3.37      1.78 o 
  -4   0   8        6.51        4.16      2.85 o 
  -3   0   8       13.76       16.34      2.97 o 
  -2   0   8       32.59       32.38      2.89 o 
  -1   0   8      146.13      127.97      4.74 o 
   0   0   8       27.82       33.95      2.11 o 
   1   0   8      163.20      142.18      4.87 o 
   2   0   8       46.18       47.52      3.35 o 
   3   0   8        0.12        0.88      1.65 o 
  -4   1   8        0.00        1.52      1.64 o 
  -3   1   8        1.79        3.41      1.96 o 
  -2   1   8        7.86        7.14      1.72 o 
  -1   1   8       38.42       36.65      2.83 o 
   0   1   8      120.96      143.87      3.27 o 
   1   1   8        8.59        2.29      2.29 o 
   2   1   8       11.58       11.53      2.32 o 
   3   1   8        1.02        0.67      1.85 o 
  -4   2   8        7.23        5.57      2.63 o 
  -3   2   8        2.47        4.37      1.95 o 
  -2   2   8       11.66       10.50      2.30 o 
  -1   2   8       35.79       21.85      2.60 o 
   0   2   8      120.59      140.69      3.38 o 
   1   2   8        6.58        5.92      1.77 o 
   2   2   8        4.31        7.53      1.70 o 
   3   2   8        0.84        0.24      1.57 o 
  -3   3   8        4.83        0.85      2.24 o 
  -2   3   8       38.56       43.41      3.62 o 
  -1   3   8       14.19       13.67      2.00 o 
   0   3   8       31.64       35.31      2.52 o 
   1   3   8        0.57        0.65      1.16 o 
   2   3   8        3.71        4.81      2.02 o 
   3   3   8        0.32        0.93      1.24 o 
  -3   4   8       17.46       17.25      2.80 o 
  -2   4   8       28.75       20.55      2.82 o 
  -1   4   8       10.95        8.91      1.75 o 
   0   4   8        1.61        1.22      0.95 o 
   1   4   8        2.19        5.46      1.16 o 
   2   4   8       17.23       16.12      2.76 o 
   3   4   8        2.80        1.69      1.89 o 
  -3   5   8        7.00        3.09      3.09 o 
  -2   5   8        4.70        3.45      2.37 o 
  -1   5   8        3.70        1.32      2.70 o 
   0   5   8        4.24        4.02      1.22 o 
   1   5   8      307.32      325.62      8.55 o 
   2   5   8       46.94       48.03      4.15 o 
  -3   6   8        0.86        3.43      2.14 o 
  -2   6   8        0.73        0.55      1.58 o 
  -1   6   8        0.64        2.33      2.33 o 
   0   6   8       38.74       44.14      2.58 o 
   1   6   8       71.50       69.83      4.44 o 
   2   6   8       26.06       27.45      3.41 o 
  -2   7   8       10.17       17.40      2.62 o 
  -1   7   8        0.74        0.98      1.66 o 
   0   7   8       15.83       16.98      1.68 o 
   1   7   8        6.61        8.00      1.99 o 
  -1   8   8        2.80        2.79      2.06 o 
   0   8   8        0.40        1.30      0.97 o 
   1   8   8        1.05        0.65      1.34 o 
   0 -12   9        2.01        2.65      1.53 o 
  -1 -11   9        1.30        0.98      1.86 o 
   0 -11   9        9.38       11.75      3.27 o 
   1 -11   9        0.00        0.54      2.07 o 
  -2 -10   9        1.81        1.83      3.05 o 
  -1 -10   9        4.91        5.03      2.22 o 
   0 -10   9       12.88       21.48      4.43 o 
   1 -10   9        0.32        1.87      2.34 o 
   2 -10   9       29.37       32.52      4.52 o 
  -2  -9   9       20.79       20.61      4.56 o 
  -1  -9   9        0.29        1.14      2.11 o 
   0  -9   9       52.83       69.78      6.33 o 
   1  -9   9       15.89       15.66      3.34 o 
   2  -9   9        4.20        9.69      2.91 o 
  -3  -8   9        2.60        1.35      2.49 o 
  -2  -8   9        0.67        6.19      1.63 o 
  -1  -8   9        0.00        0.22      1.46 o 
   0  -8   9       15.13       20.85      1.79 o 
   1  -8   9        1.18        1.63      2.24 o 
   2  -8   9        2.07        1.95      1.95 o 
   3  -8   9        0.31        2.19      2.34 o 
  -3  -7   9        9.90        7.84      2.73 o 
  -2  -7   9      134.27      151.18      6.70 o 
  -1  -7   9        1.92        1.78      1.57 o 
   0  -7   9       27.17       38.17      5.44 o 
   1  -7   9        0.71        0.42      1.34 o 
   2  -7   9        2.55        0.79      2.60 o 
   3  -7   9        0.50        3.63      1.64 o 
  -3  -6   9        2.51        5.84      1.56 o 
  -2  -6   9       42.25       35.73      3.37 o 
  -1  -6   9        1.87        4.60      1.35 o 
   0  -6   9       24.34       30.32      5.02 o 
   1  -6   9        1.72        1.75      1.12 o 
   2  -6   9        2.32        2.42      2.09 o 
   3  -6   9        2.94        2.87      1.94 o 
  -3  -5   9        1.86        2.58      2.16 o 
  -2  -5   9       33.47       30.03      3.25 o 
  -1  -5   9       38.63       40.79      2.98 o 
   0  -5   9        2.44        4.52      0.81 o 
   1  -5   9       16.61        3.91      1.53 o 
   2  -5   9       80.38       84.27      5.00 o 
   3  -5   9        4.15        4.33      2.17 o 
  -3  -4   9        0.02        0.52      1.62 o 
  -2  -4   9        2.48        2.06      2.06 o 
  -1  -4   9        1.58        1.33      1.42 o 
   0  -4   9        3.04        1.27      0.86 o 
   1  -4   9       27.84       29.36      2.83 o 
   2  -4   9       17.58       21.44      2.77 o 
   3  -4   9        5.89        6.41      2.53 o 
  -4  -3   9        5.66        7.35      2.35 o 
  -3  -3   9       31.01       31.97      3.92 o 
  -2  -3   9      229.68      230.71      7.36 o 
  -1  -3   9        1.65        1.14      1.50 o 
   0  -3   9       39.41       50.54      2.13 o 
   1  -3   9        3.48        6.02      1.79 o 
   2  -3   9        0.06        0.40      1.62 o 
   3  -3   9        0.27        1.47      1.80 o 
  -4  -2   9        1.39        3.52      2.01 o 
  -3  -2   9        0.63        2.63      2.00 o 
  -2  -2   9        5.57        0.00      2.50 o 
  -1  -2   9        4.69        2.96      1.66 o 
   0  -2   9        4.06        4.17      0.87 o 
   1  -2   9        6.97        6.55      6.55 o 
   2  -2   9        0.15        0.79      1.82 o 
   3  -2   9        0.06        0.23      1.66 o 
  -4  -1   9        7.43       10.01      2.52 o 
  -3  -1   9       34.55       37.84      4.09 o 
  -2  -1   9      195.44      178.98      6.70 o 
  -1  -1   9        3.89        0.00      1.71 o 
   0  -1   9       41.19       46.78      2.30 o 
   1  -1   9        0.18        0.45      1.26 o 
   2  -1   9        0.14        1.14      1.62 o 
   3  -1   9        3.00        8.08      1.94 o 
  -4   0   9        0.28        0.31      1.90 o 
  -3   0   9        0.07        2.43      2.43 o 
  -2   0   9        5.60        3.10      2.26 o 
  -1   0   9        0.03        1.91      1.26 o 
   0   0   9        8.77        8.91      1.08 o 
   1   0   9       46.11       44.35      2.91 o 
   2   0   9       51.02       47.17      3.46 o 
   3   0   9        0.61        1.15      1.82 o 
  -3   1   9        0.66        1.14      2.13 o 
  -2   1   9       37.08       33.61      3.56 o 
  -1   1   9       40.35       32.82      2.99 o 
   0   1   9       12.16       13.34      1.27 o 
   1   1   9        4.52        2.65      2.65 o 
   2   1   9       14.74       15.70      2.31 o 
   3   1   9        2.21        0.23      1.58 o 
  -3   2   9        1.56        4.39      2.10 o 
  -2   2   9       43.99       38.35      3.87 o 
  -1   2   9        3.96        4.46      1.49 o 
   0   2   9        3.47        3.35      0.87 o 
   1   2   9        0.58        0.67      1.23 o 
   2   2   9        0.76        0.40      1.33 o 
   3   2   9        1.72        1.58      1.58 o 
  -3   3   9        6.74        7.52      2.24 o 
  -2   3   9      150.83      127.27      6.08 o 
  -1   3   9        0.16        1.50      1.50 o 
   0   3   9       14.31       15.67      1.90 o 
   1   3   9        0.01        2.65      1.26 o 
   2   3   9        0.82        0.22      1.62 o 
   3   3   9        0.51        0.93      1.67 o 
  -3   4   9        7.73        8.63      1.96 o 
  -2   4   9        1.01        0.00      1.73 o 
  -1   4   9        0.09        1.82      1.28 o 
   0   4   9       66.99       84.81      4.15 o 
   1   4   9        0.05        1.79      1.79 o 
   2   4   9       25.35       23.29      2.87 o 
  -3   5   9        0.28        1.56      2.15 o 
  -2   5   9       13.81       11.26      2.90 o 
  -1   5   9        2.62        4.36      2.06 o 
   0   5   9        7.10        7.25      2.54 o 
   1   5   9        0.00        1.04      1.54 o 
   2   5   9        0.24        2.33      1.77 o 
  -2   6   9        0.94        4.04      2.05 o 
  -1   6   9        2.71        5.34      2.39 o 
   0   6   9       43.51       63.20      4.07 o 
   1   6   9        0.09        0.43      1.57 o 
  -1   7   9        2.45        3.90      1.50 o 
   0   7   9        0.26        1.17      1.04 o 
   1   7   9        0.66        1.58      1.58 o 
  -1 -11  10        4.49        4.61      1.99 o 
   0 -11  10        1.67        2.82      1.81 o 
   1 -11  10       16.27       15.40      3.09 o 
  -2 -10  10        1.50        6.00      2.81 o 
  -1 -10  10        0.40        1.73      1.73 o 
   0 -10  10        6.01        9.59      1.58 o 
   1 -10  10        0.08        0.86      2.06 o 
  -2  -9  10        1.41        3.54      2.33 o 
  -1  -9  10        3.25        1.96      1.93 o 
   0  -9  10        2.10        1.65      1.23 o 
   1  -9  10        1.05        0.55      2.32 o 
   2  -9  10       21.30       24.85      3.71 o 
  -2  -8  10        5.57        3.71      2.64 o 
  -1  -8  10       81.60       73.26      4.46 o 
   0  -8  10        1.19        0.66      1.18 o 
   1  -8  10        0.18        0.00      1.39 o 
   2  -8  10        0.59        0.31      2.24 o 
  -3  -7  10        0.22        0.28      1.61 o 
  -2  -7  10        2.67        3.33      2.00 o 
  -1  -7  10       39.74       38.99      3.40 o 
   0  -7  10       18.09       24.88      2.71 o 
   1  -7  10        1.46        2.35      1.86 o 
   2  -7  10        0.01        0.84      2.11 o 
   3  -7  10        2.49        2.50      2.33 o 
  -3  -6  10       14.71       18.29      2.58 o 
  -2  -6  10        6.36        6.91      2.39 o 
  -1  -6  10       10.20        9.84      1.89 o 
   0  -6  10       24.69       23.25      2.74 o 
   1  -6  10       31.64       20.37      2.98 o 
   2  -6  10        0.78        1.29      1.91 o 
   3  -6  10        0.33        1.46      2.15 o 
  -3  -5  10        0.04        1.40      1.66 o 
  -2  -5  10        0.08        3.31      3.31 o 
  -1  -5  10       13.12        9.35      2.03 o 
   0  -5  10        8.09        8.97      1.40 o 
   1  -5  10        0.32        0.18      1.52 o 
   2  -5  10        3.52        5.47      2.02 o 
   3  -5  10        8.16        9.93      2.44 o 
  -3  -4  10        3.97        6.48      1.92 o 
  -2  -4  10        4.91        6.99      1.90 o 
  -1  -4  10       40.97       37.86      3.46 o 
   0  -4  10       89.51      106.31      3.27 o 
   1  -4  10        9.80        8.13      2.18 o 
   2  -4  10       12.34       10.71      2.37 o 
   3  -4  10        6.13        0.80      2.24 o 
  -3  -3  10        5.93        3.95      2.33 o 
  -2  -3  10       92.07       95.98      5.21 o 
  -1  -3  10      340.52      315.97      8.36 o 
   0  -3  10        2.37        3.01      0.94 o 
   1  -3  10        0.13        2.58      2.58 o 
   2  -3  10        0.24        2.76      1.66 o 
   3  -3  10        0.03        0.74      1.30 o 
  -3  -2  10        8.49        9.48      2.50 o 
  -2  -2  10      260.42      271.38      8.49 o 
  -1  -2  10      797.72      802.04     12.93 o 
   0  -2  10        1.81        0.78      0.76 o 
   1  -2  10        0.17        2.49      2.49 o 
   2  -2  10        1.06        0.40      1.71 o 
   3  -2  10        0.37        1.91      1.58 o 
  -3  -1  10        7.84        9.12      2.51 o 
  -2  -1  10        3.17        5.76      1.95 o 
  -1  -1  10        0.22        0.00      1.40 o 
   0  -1  10      116.15      131.53      3.47 o 
   1  -1  10        8.22        6.92      1.62 o 
   2  -1  10       31.48       29.44      2.81 o 
   3  -1  10       13.73       15.11      2.72 o 
  -3   0  10        0.00        2.39      1.85 o 
  -2   0  10        5.61        7.86      2.28 o 
  -1   0  10       19.17       17.49      2.60 o 
   0   0  10        3.18        5.78      1.81 o 
   1   0  10        0.23        0.67      1.17 o 
   2   0  10       10.07       11.50      2.23 o 
   3   0  10        7.75       10.30      2.20 o 
  -3   1  10        2.67        2.14      2.61 o 
  -2   1  10        2.40        3.80      1.93 o 
  -1   1  10        7.06        1.45      2.73 o 
   0   1  10        5.89        6.59      1.09 o 
   1   1  10       41.30       37.47      3.05 o 
   2   1  10        0.53        2.27      1.12 o 
   3   1  10        0.24        0.00      1.76 o 
  -3   2  10       16.74       18.30      3.11 o 
  -2   2  10        1.04        2.04      2.04 o 
  -1   2  10        0.54        1.33      1.42 o 
   0   2  10       20.89       30.96      2.55 o 
   1   2  10        3.20        5.79      1.35 o 
   2   2  10        0.28        0.00      1.16 o 
  -3   3  10        2.63        2.19      2.45 o 
  -2   3  10        3.20        1.38      2.37 o 
  -1   3  10       73.76       49.25      4.22 o 
   0   3  10        0.18        1.24      1.63 o 
   1   3  10        0.96        1.92      1.92 o 
   2   3  10        0.00        1.67      1.67 o 
  -2   4  10        9.48        7.77      2.28 o 
  -1   4  10       14.36       16.97      2.39 o 
   0   4  10        2.01        4.72      1.47 o 
   1   4  10        3.76        1.25      1.52 o 
   2   4  10       32.90       32.26      3.25 o 
  -2   5  10        1.46        5.01      1.74 o 
  -1   5  10        0.91        0.00      1.92 o 
   0   5  10        4.43        6.28      1.97 o 
   1   5  10        0.79        2.16      1.01 o 
  -1   6  10        1.21        1.34      1.83 o 
   0   6  10        0.34        0.00      1.09 o 
   1   6  10       14.30       11.99      2.37 o 
   0 -11  11        0.02        0.77      1.19 o 
  -1 -10  11        7.44        8.83      1.78 o 
   0 -10  11        0.08        2.10      1.32 o 
   1 -10  11        1.91        2.45      2.01 o 
  -2  -9  11        0.46        4.29      2.57 o 
  -1  -9  11        1.92        0.78      1.51 o 
   0  -9  11        0.44        1.00      2.36 o 
   1  -9  11        9.94        8.20      3.02 o 
   2  -9  11        4.44        2.30      3.03 o 
  -2  -8  11        5.91        5.99      2.56 o 
  -1  -8  11       37.67       41.36      3.57 o 
   0  -8  11        2.70        0.34      1.83 o 
   1  -8  11        1.00        0.55      2.15 o 
   2  -8  11        0.06        2.83      1.96 o 
  -2  -7  11        3.48        5.85      2.00 o 
  -1  -7  11       61.38       55.55      4.31 o 
   0  -7  11        3.59        7.39      1.10 o 
   1  -7  11        1.08        2.26      1.42 o 
   2  -7  11        1.16        1.74      2.15 o 
  -3  -6  11       12.96       15.63      3.05 o 
  -2  -6  11        3.70        2.16      2.01 o 
  -1  -6  11        8.61        5.45      2.28 o 
   0  -6  11        5.48        8.02      1.83 o 
   1  -6  11       11.39        9.77      2.30 o 
   2  -6  11        0.00        2.69      1.96 o 
  -3  -5  11        2.54        2.44      1.88 o 
  -2  -5  11        0.42        1.59      2.12 o 
  -1  -5  11        1.88        0.42      1.63 o 
   0  -5  11        0.38        1.00      1.00 o 
   1  -5  11        1.32        0.83      1.51 o 
   2  -5  11        6.20        9.74      2.41 o 
  -3  -4  11        0.19        0.31      2.01 o 
  -2  -4  11       32.80       39.63      3.87 o 
  -1  -4  11       35.47       35.08      3.14 o 
   0  -4  11       45.91       57.80      2.57 o 
   1  -4  11        5.25        8.55      2.09 o 
   2  -4  11        4.63        1.16      2.03 o 
   3  -4  11        0.80        1.30      1.54 o 
  -3  -3  11        1.42        0.00      2.39 o 
  -2  -3  11       84.56       81.71      5.28 o 
  -1  -3  11      114.65      119.08      5.79 o 
   0  -3  11       24.61       30.27      2.10 o 
   1  -3  11        3.36        2.44      2.44 o 
   2  -3  11        0.23        1.33      1.63 o 
   3  -3  11        0.06        1.72      1.72 o 
  -3  -2  11        0.96        1.53      2.16 o 
  -2  -2  11       83.62       82.12      5.27 o 
  -1  -2  11       71.83       74.72      4.36 o 
   0  -2  11       11.92       13.27      1.48 o 
   1  -2  11       32.73       24.58      3.03 o 
   2  -2  11        0.51        1.71      1.53 o 
   3  -2  11        0.17        1.70      1.70 o 
  -3  -1  11        1.41        3.46      2.43 o 
  -2  -1  11       34.27       33.36      3.88 o 
  -1  -1  11       19.54       16.01      2.51 o 
   0  -1  11       21.39       25.81      3.67 o 
   1  -1  11        0.02        2.31      1.09 o 
   2  -1  11        8.47        6.94      2.16 o 
   3  -1  11        2.42        2.30      1.73 o 
  -3   0  11        4.68        3.19      2.29 o 
  -2   0  11        0.23        1.65      1.65 o 
  -1   0  11        9.67        9.87      1.78 o 
   0   0  11        5.18        4.43      1.14 o 
   1   0  11        0.23        0.00      1.33 o 
   2   0  11        0.42        0.42      1.29 o 
  -3   1  11        2.10        2.88      2.79 o 
  -2   1  11        0.38        0.85      2.01 o 
  -1   1  11        0.68        0.70      1.79 o 
   0   1  11        4.98        7.01      1.19 o 
   1   1  11        3.80        3.17      1.44 o 
   2   1  11        1.31        1.07      1.58 o 
  -3   2  11        9.09        7.41      3.02 o 
  -2   2  11        2.91        6.08      1.95 o 
  -1   2  11       97.78       85.96      5.31 o 
   0   2  11        7.88        9.76      1.64 o 
   1   2  11        2.74        4.53      4.53 o 
   2   2  11        0.12        4.17      1.32 o 
  -2   3  11        7.09        9.52      2.86 o 
  -1   3  11       30.14       31.77      3.58 o 
   0   3  11        2.39        2.35      1.40 o 
   1   3  11        3.75        2.70      2.70 o 
   2   3  11        0.05        0.46      1.50 o 
  -2   4  11        0.14        1.21      2.19 o 
  -1   4  11        2.05        0.52      2.12 o 
   0   4  11        0.17        1.88      1.79 o 
   1   4  11       10.15        9.95      1.80 o 
  -1   5  11        4.31        5.80      2.30 o 
   0   5  11        1.57        2.86      1.40 o 
   1   5  11        1.78        3.55      1.78 o 
  -1 -10  12        0.20        0.28      1.70 o 
   0 -10  12        0.67        0.75      1.37 o 
  -1  -9  12        0.58        2.10      2.10 o 
   0  -9  12       25.77       32.40      2.52 o 
   1  -9  12        3.72        3.05      2.64 o 
  -2  -8  12        0.49        3.93      2.11 o 
  -1  -8  12        0.02        3.50      1.88 o 
   0  -8  12       51.86       59.83      3.15 o 
   1  -8  12        6.35        9.70      2.37 o 
  -2  -7  12       16.53       10.73      3.09 o 
  -1  -7  12       10.14        8.75      2.57 o 
   0  -7  12        1.39        0.95      1.20 o 
   1  -7  12        9.10        9.42      2.71 o 
   2  -7  12        0.00        2.82      2.82 o 
  -2  -6  12        1.04        0.87      1.69 o 
  -1  -6  12       10.74       10.15      2.07 o 
   0  -6  12        5.17        3.65      1.29 o 
   1  -6  12        1.13        3.58      1.61 o 
   2  -6  12        0.57        1.36      1.64 o 
  -3  -5  12       14.01       16.89      3.25 o 
  -2  -5  12        3.12        2.51      2.51 o 
  -1  -5  12        0.10        0.95      1.37 o 
   0  -5  12        8.75       15.19      2.29 o 
   1  -5  12        0.00        0.87      1.72 o 
   2  -5  12        2.54        3.05      1.66 o 
  -3  -4  12        6.42        4.89      2.72 o 
  -2  -4  12       10.34       16.42      2.92 o 
  -1  -4  12       19.05       15.90      2.88 o 
   0  -4  12        9.64       13.59      1.56 o 
   1  -4  12       30.70       26.85      3.16 o 
   2  -4  12        1.38        0.48      1.96 o 
  -3  -3  12        9.66       16.27      3.11 o 
  -2  -3  12        0.11        0.56      2.27 o 
  -1  -3  12       32.33       36.01      3.37 o 
   0  -3  12      490.93      649.64     32.09 o 
   1  -3  12       16.82       16.41      2.48 o 
   2  -3  12        0.20        0.90      1.51 o 
  -3  -2  12        3.03        3.58      2.23 o 
  -2  -2  12        0.62        1.44      2.05 o 
  -1  -2  12       21.89       14.07      3.14 o 
   0  -2  12       69.87       97.57     12.48 o 
   1  -2  12       40.35       33.85      3.31 o 
   2  -2  12        1.22        0.23      1.68 o 
  -3  -1  12        8.44       14.41      2.83 o 
  -2  -1  12        1.71        6.34      1.80 o 
  -1  -1  12        0.32        1.21      1.40 o 
   0  -1  12        6.34        8.09      1.28 o 
   1  -1  12        0.23        0.39      1.45 o 
   2  -1  12        1.47        2.80      1.31 o 
  -3   0  12       10.71       17.77      3.41 o 
  -2   0  12        5.10        4.11      2.83 o 
  -1   0  12        2.45        5.74      1.60 o 
   0   0  12        2.01        1.21      1.38 o 
   1   0  12        1.41        2.12      1.47 o 
   2   0  12        2.26        0.00      1.50 o 
  -2   1  12        6.02        5.72      2.24 o 
  -1   1  12       15.02       16.68      3.12 o 
   0   1  12        9.74        8.58      1.75 o 
   1   1  12        4.15        4.96      1.82 o 
   2   1  12        0.00        1.51      1.21 o 
  -2   2  12        4.91        5.23      2.47 o 
  -1   2  12        0.13        2.07      2.07 o 
   0   2  12       20.81       24.48      2.31 o 
   1   2  12        3.14        1.44      1.77 o 
  -2   3  12       11.24       13.97      2.59 o 
  -1   3  12        1.26        1.69      2.05 o 
   0   3  12       30.33       34.49      3.21 o 
   1   3  12        1.89        3.85      1.39 o 
  -1   4  12        0.39        1.71      1.55 o 
   0   4  12        2.00        2.88      1.25 o 
  -1  -9  13        2.85        4.84      1.82 o 
   0  -9  13        2.83        2.74      1.45 o 
  -1  -8  13        0.12        1.96      1.56 o 
   0  -8  13       13.01       10.91      1.80 o 
   1  -8  13        7.43        7.50      2.15 o 
  -2  -7  13       29.14       33.83      3.82 o 
  -1  -7  13        1.14        2.74      1.45 o 
   0  -7  13        0.00        1.04      0.91 o 
   1  -7  13        3.58        5.35      2.10 o 
  -2  -6  13        0.01        2.13      2.13 o 
  -1  -6  13        0.06        2.02      2.02 o 
   0  -6  13        0.64        0.88      2.20 o 
   1  -6  13        0.11        0.49      1.65 o 
  -2  -5  13        0.93        1.23      1.89 o 
  -1  -5  13        0.10        0.25      1.80 o 
   0  -5  13        0.11        0.74      0.95 o 
   1  -5  13        9.28        7.46      1.80 o 
   2  -5  13        1.32        2.29      1.91 o 
  -2  -4  13        0.24        0.91      2.02 o 
  -1  -4  13       74.68       67.29      5.22 o 
   0  -4  13       23.48       29.29      2.14 o 
   1  -4  13       50.44       40.24      3.70 o 
   2  -4  13        0.22        0.49      1.46 o 
  -2  -3  13        0.04        2.12      2.12 o 
  -1  -3  13        1.90        4.07      2.20 o 
   0  -3  13        0.49        0.28      1.98 o 
   1  -3  13        0.27        2.07      2.07 o 
   2  -3  13        2.81        3.15      1.88 o 
  -2  -2  13        0.16        4.25      1.88 o 
  -1  -2  13       68.96       60.80      5.56 o 
   0  -2  13        5.70        4.55      1.52 o 
   1  -2  13       23.53       20.36      2.44 o 
   2  -2  13        0.21        0.22      1.49 o 
  -2  -1  13        1.96        1.24      2.21 o 
  -1  -1  13        0.16        1.33      1.56 o 
   0  -1  13        0.24        1.11      1.11 o 
   1  -1  13        0.72        0.98      1.67 o 
   2  -1  13        0.34        0.22      1.50 o 
  -2   0  13        2.70        6.24      1.92 o 
  -1   0  13        0.14        2.27      2.27 o 
   0   0  13        1.51        1.86      1.21 o 
   1   0  13        1.05        0.21      1.37 o 
  -2   1  13       24.72       35.31      3.90 o 
  -1   1  13        0.96        1.14      2.20 o 
   0   1  13        5.39        3.63      2.89 o 
   1   1  13       11.42       10.02      2.02 o 
  -1   2  13        0.03        2.30      2.30 o 
   0   2  13       19.29       23.21      2.09 o 
   1   2  13        6.87        8.63      1.76 o 
  -1   3  13        1.55        1.46      2.29 o 
   0   3  13        1.65        1.03      1.41 o 
   0  -8  14        0.52        0.44      0.91 o 
  -1  -7  14        0.36        0.57      1.65 o 
   0  -7  14        8.04       12.40      3.20 o 
  -1  -6  14       12.13       11.91      2.36 o 
   0  -6  14        0.02        0.26      0.92 o 
   1  -6  14        0.08        0.50      1.51 o 
  -2  -5  14       18.68       14.91      3.56 o 
  -1  -5  14        0.03        0.53      2.05 o 
   0  -5  14        9.70       10.67      1.69 o 
   1  -5  14        0.11        0.90      1.62 o 
  -2  -4  14        0.14        0.00      1.56 o 
  -1  -4  14        3.39        1.90      2.41 o 
   0  -4  14        4.47        3.04      2.41 o 
   1  -4  14       60.92       37.52      3.88 o 
  -2  -3  14        4.93        8.49      2.72 o 
  -1  -3  14        2.03        2.34      2.34 o 
   0  -3  14        0.77        1.63      1.17 o 
   1  -3  14       74.61       55.61      4.36 o 
  -2  -2  14        6.73        8.49      2.61 o 
  -1  -2  14        0.34        2.68      2.68 o 
   0  -2  14       10.17        9.49      1.60 o 
   1  -2  14        1.06        1.39      1.48 o 
  -1  -1  14        3.25        3.06      2.14 o 
   0  -1  14        0.24        0.44      1.28 o 
   1  -1  14        0.01        0.99      1.07 o 
  -1   0  14        6.57        8.86      2.91 o 
   0   0  14        6.66        6.41      1.33 o 
   1   0  14        1.64        3.81      1.32 o 
  -1   1  14        5.83        4.97      2.12 o 
   0   1  14        0.44        0.17      1.11 o 
   0  -5  15        5.66        6.65      1.35 o 
  -1  -4  15        0.90        0.83      2.41 o 
   0  -4  15        4.74        2.83      1.30 o 
  -1  -3  15        1.23        3.42      3.42 o 
   0  -3  15       12.36       13.48      1.89 o 
   0  -2  15        1.10        1.18      1.38 o 
                                                 
